# Supplementary material for: Lack of cyclin D3 induces skeletal muscle fiber-type shifting, increased endurance performance and hypermetabolism
Source: Sci Rep. 2018 Aug 24;8:12792. doi: 10.1038/s41598-018-31090-5 (PMC6109157; doi:10.1038/s41598-018-31090-5)
Supplement: Supplementary file 2 — Supplementary Dataset 1 [file 41598_2018_31090_MOESM2_ESM.xlsx]

## Sheet: Table S1 - Info
TITLE
Lack of cyclin D3 induces skeletal muscle fiber-type shifting, increased endurance performance and hypermetabolism
AUTHORS
Silvia Giannattasio, Giacomo Giacovazzo, Agnese Bonato, Carla Caruso, Siro Luvisetto, Roberto Coccurello and Maurizia Caruso
Content:	RNA seq FPKM, Fold Change and Gene Ontology results for RNA isolated from Quadriceps muscles of WT and cyclin D3-/- (D3-KO) mice (n=3)
Sheet WT&D3-KO (total):	Genes differentially expressed in D3-KO vs. WT muscle (q-value <0.05)
Sheet Up in D3-KO muscle	Genes overexpressed in D3-KO muscle (q-value <0.05)
Sheet Down in D3-KO muscle	Genes downregulated in D3-KO muscle (q-value <0.05)
Sheet GO terms enriched D3-KO muscle	Functional classification of genes upregulated by at least 1.45-fold in D3-KO muscle (Additional information about data presented in Table 1)

## Sheet: WT & D3-KO (total)
gene_id	Gene Symbol	Locus	Mean FPKM WT	Mean FPKM D3-KO	Fold Change (D3-KO/WT)	p_value	q_value
ENSMUSG00000000031	H19	7:142575528-142578143	110.94	192.057	1.73118	5e-05	0.00230048
ENSMUSG00000000184	Ccnd2	6:127125778-127212411	1.56164	2.38191	1.52526	5e-05	0.00230048
ENSMUSG00000000552	Zfp385a	15:103313894-103340086	1.14664	1.94392	1.69532	0.0001	0.00425863
ENSMUSG00000000682	Cd52	4:134065911-134095082	0.574045	1.61274	2.80943	0.0007	0.0202349
ENSMUSG00000000732	Icosl	10:78069359-78079525	0.364345	0.754523	2.0709	0.0001	0.00425863
ENSMUSG00000000753	Serpinf1	11:75409768-75422701	22.3792	36.3989	1.62646	5e-05	0.00230048
ENSMUSG00000000901	Mmp11	10:75923221-75932502	0.697578	1.92612	2.76115	0.0009	0.0246707
ENSMUSG00000001027	Scn4a	11:106318591-106349389	61.3506	81.7248	1.33209	0.00165	0.0392843
ENSMUSG00000001119	Col6a1	10:76708791-76726168	6.38911	11.0306	1.72647	5e-05	0.00230048
ENSMUSG00000001473	Tubb6	18:67390716-67402748	8.78325	11.8893	1.35363	0.0007	0.0202349
ENSMUSG00000001506	Col1a1	11:94936223-94953042	4.48645	10.3351	2.30363	5e-05	0.00230048
ENSMUSG00000001865	Cpa3	3:20215619-20242181	0.215677	1.03227	4.78618	5e-05	0.00230048
ENSMUSG00000001995	Sipa1l2	8:125418062-125492710	0.665549	0.955554	1.43574	0.00185	0.0426275
ENSMUSG00000002489	Tiam1	16:89787110-89980080	6.53866	3.12333	0.477671	0.0001	0.00425863
ENSMUSG00000002565	Scin	12:40059768-40134228	1.89907	1.27431	0.671018	0.0007	0.0202349
ENSMUSG00000002578	Ikzf4	10:128630842-128649811	0.177145	0.639004	3.60724	0.00105	0.0278747
ENSMUSG00000002688	Prkd1	12:50341230-50649223	0.337733	0.591779	1.75221	0.0006	0.0180745
ENSMUSG00000002847	Pla1a	16:38396118-38433145	2.0526	3.3239	1.61936	0.0001	0.00425863
ENSMUSG00000002910	Arrdc2	8:70835154-70839720	29.8406	13.095	0.438832	5e-05	0.00230048
ENSMUSG00000002944	Cd36	5:17781689-17888959	63.7774	87.6722	1.37466	5e-05	0.00230048
ENSMUSG00000003178	Mical3	6:121007240-121081609	3.97151	6.06271	1.52655	5e-05	0.00230048
ENSMUSG00000003477	Inmt	6:55170625-55175043	4.87346	7.96341	1.63404	5e-05	0.00230048
ENSMUSG00000003541	Ier3	17:35821683-35822923	3.41534	5.27887	1.54564	0.00045	0.014405
ENSMUSG00000003746	Man1a	10:53904787-54075796	1.32991	1.98227	1.49053	0.0001	0.00425863
ENSMUSG00000004266	Ptpn6	6:124720706-124738714	0.388864	2.65973	6.83974	0.0015	0.0365647
ENSMUSG00000004508	Gab2	7:97081750-97308940	1.03216	1.51022	1.46316	0.0002	0.00755092
ENSMUSG00000004730	Emr1	17:57358685-57483529	0.277061	0.873935	3.15431	5e-05	0.00230048
ENSMUSG00000004814	Ccl24	5:135569936-135573043	0.359399	0.807096	2.24568	0.0003	0.0103688
ENSMUSG00000004891	Nes	3:87971077-87980451	7.34539	10.1244	1.37833	0.0001	0.00425863
ENSMUSG00000005087	Cd44	2:102811140-102901665	0.853396	1.30085	1.52432	0.0009	0.0246707
ENSMUSG00000005397	Nid1	13:13437601-13512275	5.65764	8.52552	1.5069	5e-05	0.00230048
ENSMUSG00000005483	Dnajb1	8:83608174-83611902	3.52928	4.89642	1.38737	0.0017	0.0400087
ENSMUSG00000005716	Pvalb	15:78191113-78206400	12360.6	8001.85	0.647367	0.0002	0.00755092
ENSMUSG00000006221	Hspb7	4:141420778-141425311	43.4141	97.9611	2.25644	5e-05	0.00230048
ENSMUSG00000006542	Prkag3	1:74738921-74749221	80.8642	54.7642	0.677237	0.00025	0.00894312
ENSMUSG00000007279	Scube2	7:109798675-109865679	0.24124	0.531457	2.20302	0.0019	0.0434994
ENSMUSG00000007480	Mc5r	18:68337602-68339711	1.54252	0.817614	0.530051	0.00055	0.0167803
ENSMUSG00000007817	Zmiz1	14:25455736-25666743	4.1407	6.02212	1.45437	0.0005	0.0155533
ENSMUSG00000008136	Fhl2	1:43123073-43196984	0.184089	0.965124	5.2427	5e-05	0.00230048
ENSMUSG00000008393	Carhsp1	16:8658586-8672153	2.58503	3.66488	1.41773	0.0011	0.0289336
ENSMUSG00000008540	Mgst1	6:138140315-138156755	59.0458	80.7197	1.36707	0.00025	0.00894312
ENSMUSG00000008845	Cd163	6:124304650-124330527	1.3427	2.10438	1.56727	0.00015	0.00604606
ENSMUSG00000009185	Ccl8	11:82115184-82116799	0.466545	1.91304	4.10044	0.00115	0.0300829
ENSMUSG00000009214	Tmem8c	2:27061635-27072179	0.136289	0.459368	3.37054	0.0007	0.0202349
ENSMUSG00000010307	Tmem86a	7:47050639-47054776	1.59355	2.61393	1.64032	0.0002	0.00755092
ENSMUSG00000010592	Dazl	17:50279393-50293599	0.410049	0.0979131	0.238784	5e-05	0.00230048
ENSMUSG00000011256	Adam19	11:46055991-46147343	0.47403	0.847278	1.78739	0.00175	0.040783
ENSMUSG00000011305	Plin5	17:56111600-56117596	3.80962	6.93885	1.8214	5e-05	0.00230048
ENSMUSG00000013584	Aldh1a2	9:71215788-71296243	0.189633	0.636789	3.35801	5e-05	0.00230048
ENSMUSG00000013846	St3gal1	15:67102874-67113992	5.71229	8.13381	1.42391	5e-05	0.00230048
ENSMUSG00000013936	Myl2	5:122100950-122138957	9.8661	217.779	22.0735	5e-05	0.00230048
ENSMUSG00000014075	Tctex1d2	16:32419701-32429099	7.75986	5.16437	0.665524	0.00095	0.0256967
ENSMUSG00000014846	Tppp3	8:105467492-105471526	27.0314	38.319	1.41757	5e-05	0.00230048
ENSMUSG00000015340	Cybb	X:9435251-9487771	0.125609	0.451103	3.59133	0.0003	0.0103688
ENSMUSG00000015396	Cd83	13:43785106-43803130	0.211885	0.420455	1.98435	0.0016	0.0382849
ENSMUSG00000015568	Lpl	8:68880490-68907448	97.5125	143.283	1.46938	5e-05	0.00230048
ENSMUSG00000015852	Fcrls	3:87250757-87263738	0.409383	1.03931	2.53872	5e-05	0.00230048
ENSMUSG00000016024	Lbp	2:158306492-158332852	1.42775	2.45783	1.72147	0.0021	0.0467323
ENSMUSG00000016382	Pls3	X:75785653-75875182	5.98564	7.88748	1.31773	0.00215	0.0474758
ENSMUSG00000017057	Il13ra1	X:36112109-36171259	0.497215	0.838473	1.68634	0.0002	0.00755092
ENSMUSG00000017493	Igfbp4	11:99041243-99054392	9.68106	15.9461	1.64714	0.0003	0.0103688
ENSMUSG00000017677	Wsb1	11:79239371-79254671	7.9468	5.28475	0.665016	0.0012	0.0310503
ENSMUSG00000017737	Mmp9	2:164940779-164955850	0.385202	1.07183	2.78251	0.00025	0.00894312
ENSMUSG00000018008	Cyth4	15:78597046-78622019	0.440544	0.955876	2.16976	5e-05	0.00230048
ENSMUSG00000018217	Pmp22	11:63128981-63159547	8.37456	11.7189	1.39935	0.00015	0.00604606
ENSMUSG00000018593	Sparc	11:55394499-55420080	56.7317	78.6388	1.38615	5e-05	0.00230048
ENSMUSG00000018774	Cd68	11:69664212-69666153	1.03219	2.62828	2.54631	0.0001	0.00425863
ENSMUSG00000018893	Mb	15:77015488-77057107	1520.9	2657.37	1.74724	5e-05	0.00230048
ENSMUSG00000018927	Ccl6	11:83582055-83623693	1.81461	5.40588	2.97909	5e-05	0.00230048
ENSMUSG00000019577	Pdk4	6:5483350-5496309	139.173	206.671	1.48499	5e-05	0.00230048
ENSMUSG00000019851	Perp	10:18845070-18857073	0.865707	0.468685	0.54139	0.00075	0.0213355
ENSMUSG00000019880	Rspo3	10:29453108-29535867	0.109704	0.331099	3.01811	5e-05	0.00230048
ENSMUSG00000019899	Lama2	10:26980035-27619758	3.26643	5.0881	1.55769	5e-05	0.00230048
ENSMUSG00000019929	Dcn	10:97479499-97518162	100.905	131.892	1.30709	0.0011	0.0289336
ENSMUSG00000019933	2310015B20Rik	10:70204663-70219711	236.735	175.44	0.741082	0.0011	0.0289336
ENSMUSG00000019951	Uhrf1bp1l	10:89744990-89819869	2.6878	3.71829	1.3834	0.0002	0.00755092
ENSMUSG00000019997	Ctgf	10:24549440-24598683	3.92664	7.56157	1.92571	5e-05	0.00230048
ENSMUSG00000020019	Ntn4	10:93640680-93747207	1.53367	2.17404	1.41754	0.00145	0.0355275
ENSMUSG00000020029	Nudt4	10:95547006-95564167	157.867	120.28	0.761907	0.00085	0.0236627
ENSMUSG00000020032	Nuak1	10:84370904-84440597	3.72905	5.7358	1.53814	0.0006	0.0180745
ENSMUSG00000020154	Ptprb	10:116301373-116389538	4.28119	5.43948	1.27055	0.00215	0.0474758
ENSMUSG00000020218	Wif1	10:121033959-121100650	0.292905	0.648637	2.2145	0.0002	0.00755092
ENSMUSG00000020241	Col6a2	10:76595761-76623630	5.7642	10.0171	1.73781	5e-05	0.00230048
ENSMUSG00000020277	Pfkl	10:77986946-78010083	2.25611	4.13081	1.83094	0.0007	0.0202349
ENSMUSG00000020300	Cpeb4	11:31872210-31935634	22.1909	28.9602	1.30505	0.0015	0.0365647
ENSMUSG00000020340	Cyfip2	11:46193849-46312859	0.0886199	0.980888	11.0685	5e-05	0.00230048
ENSMUSG00000020354	Sgcd	11:46896252-47988969	11.556	16.5973	1.43625	0.0001	0.00425863
ENSMUSG00000020363	Gfpt2	11:49794177-49838613	1.14133	2.70075	2.36632	5e-05	0.00230048
ENSMUSG00000020386	Sar1b	11:51763686-51791925	462.127	347.631	0.752241	0.0005	0.0155533
ENSMUSG00000020437	Myo1g	11:6506547-6520965	0.164517	0.488684	2.97042	0.00065	0.0192964
ENSMUSG00000020467	Efemp1	11:28853203-28926743	4.31758	6.85883	1.58858	0.0004	0.013188
ENSMUSG00000020601	Trib2	12:15791726-15816877	3.4824	4.911	1.41023	0.00025	0.00894312
ENSMUSG00000020681	Ace	11:105965607-105989964	5.72452	10.6115	1.85369	5e-05	0.00230048
ENSMUSG00000020722	Cacng1	11:107703217-107716522	222.212	157.655	0.70948	5e-05	0.00230048
ENSMUSG00000020785	Camkk1	11:73019007-73042073	0.0841303	0.271072	3.22205	5e-05	0.00230048
ENSMUSG00000020902	Ntn1	11:68209363-68400823	1.09113	1.76239	1.6152	5e-05	0.00230048
ENSMUSG00000020908	Myh3	11:67078299-67102291	1.12999	1.7805	1.57568	5e-05	0.00230048
ENSMUSG00000020956	Dtd2	12:51988311-52006501	0.520389	1.2121	2.32922	0.00025	0.00894312
ENSMUSG00000021047	Nova1	12:46694516-46818775	0.416673	0.624294	1.49828	0.00155	0.0374013
ENSMUSG00000021091	Serpina3n	12:104406728-104414329	1.2899	6.3274	4.90534	5e-05	0.00230048
ENSMUSG00000021140	Pcnx	12:81860029-82000924	10.5385	13.8782	1.3169	0.00045	0.014405
ENSMUSG00000021255	Esrrb	12:86361116-86521628	0.844201	1.68571	1.99681	5e-05	0.00230048
ENSMUSG00000021256	Vash1	12:86678699-86692091	0.713599	1.1912	1.66928	0.0004	0.013188
ENSMUSG00000021277	Traf3	12:111159849-111267153	4.11139	5.56325	1.35313	0.00035	0.0117839
ENSMUSG00000021319	Sfrp4	13:19623174-19632821	0.338661	0.738002	2.17918	0.0003	0.0103688
ENSMUSG00000021356	Irf4	13:30749225-30766927	0.135547	0.386433	2.85092	5e-05	0.00230048
ENSMUSG00000021367	Edn1	13:42301269-42307989	0.275089	0.49417	1.7964	0.00155	0.0374013
ENSMUSG00000021411	Pxdc1	13:34627839-34652681	1.27959	2.03817	1.59283	0.0021	0.0467323
ENSMUSG00000021453	Gadd45g	13:51846677-51848468	55.5006	41.6179	0.749864	0.0007	0.0202349
ENSMUSG00000021457	Syk	13:52583172-52648792	0.320816	0.726116	2.26334	5e-05	0.00230048
ENSMUSG00000021508	Cxcl14	13:56288646-56296551	9.23058	13.6138	1.47486	5e-05	0.00230048
ENSMUSG00000021622	Ckmt2	13:91853386-91876885	705.856	945.654	1.33973	0.00065	0.0192964
ENSMUSG00000021702	Thbs4	13:92751589-92794818	11.7428	16.4064	1.39715	5e-05	0.00230048
ENSMUSG00000021709	Erbb2ip	13:103818786-103920514	10.665	14.7028	1.3786	5e-05	0.00230048
ENSMUSG00000021876	Rnase4	14:51091076-51106151	10.3412	17.7074	1.71232	5e-05	0.00230048
ENSMUSG00000021895	Arhgef3	14:27238038-27403904	1.83647	2.69763	1.46892	0.0002	0.00755092
ENSMUSG00000021913	Ogdhl	14:32322018-32347820	0.541283	1.00418	1.85518	5e-05	0.00230048
ENSMUSG00000021928	Ebpl	14:61339762-61360445	2.21977	1.30685	0.588732	5e-05	0.00230048
ENSMUSG00000021943	Gdf10	14:33923586-33935280	0.57089	1.15375	2.02097	5e-05	0.00230048
ENSMUSG00000021998	Lcp1	14:75131100-75230842	0.682766	1.3389	1.96099	0.00205	0.0461944
ENSMUSG00000022003	Slc25a30	14:75761998-75787037	3.96848	6.79514	1.71228	5e-05	0.00230048
ENSMUSG00000022032	Scara5	14:65666402-65764826	2.01262	3.62657	1.80191	5e-05	0.00230048
ENSMUSG00000022096	Hr	14:70552211-70573548	11.9147	18.4313	1.54694	0.0002	0.00755092
ENSMUSG00000022098	Bmp1	14:70474556-70520260	2.28923	3.4606	1.51169	5e-05	0.00230048
ENSMUSG00000022220	Adcy4	14:55769057-55784042	2.02549	2.85221	1.40816	0.0009	0.0246707
ENSMUSG00000022225	Cma1	14:55941452-55944661	0.476056	1.06476	2.23663	0.00055	0.0167803
ENSMUSG00000022261	Sdc2	15:32920722-33034730	2.12399	3.20231	1.50769	0.00015	0.00604606
ENSMUSG00000022270	Fam134b	15:25843263-25973687	56.009	72.5893	1.29603	0.0017	0.0400087
ENSMUSG00000022332	Khdrbs3	15:68928419-69093512	2.47329	4.59037	1.85598	5e-05	0.00230048
ENSMUSG00000022371	Col14a1	15:55307749-55520803	0.743608	1.97096	2.65054	5e-05	0.00230048
ENSMUSG00000022383	Ppara	15:85734982-85802819	1.9176	4.2389	2.21052	0.0001	0.00425863
ENSMUSG00000022425	Enpp2	15:54838897-54920146	3.56658	5.06206	1.4193	0.0006	0.0180745
ENSMUSG00000022443	Myh9	15:77760586-77842175	6.31525	8.87054	1.40462	5e-05	0.00230048
ENSMUSG00000022462	Slc38a2	15:96687393-96699698	32.093	48.6345	1.51542	5e-05	0.00230048
ENSMUSG00000022488	Nckap1l	15:103453824-103498800	0.148911	0.411108	2.76076	5e-05	0.00230048
ENSMUSG00000022490	Ppp1r1a	15:103530278-103537992	27.4523	16.1317	0.587627	5e-05	0.00230048
ENSMUSG00000022594	Lynx1	15:74747851-74753046	46.4812	61.3672	1.32026	0.00035	0.0117839
ENSMUSG00000022610	Mapk12	15:89130584-89140703	86.5892	64.1534	0.740894	5e-05	0.00230048
ENSMUSG00000022665	Ccdc80	16:45093401-45127924	4.63249	6.3136	1.3629	0.0007	0.0202349
ENSMUSG00000022707	Gbe1	16:70313948-70569716	25.7119	36.0477	1.40199	0.00155	0.0374013
ENSMUSG00000022816	Fstl1	16:37776872-37836514	6.39204	14.3964	2.25224	0.0009	0.0246707
ENSMUSG00000022840	Adcy5	16:35154876-35305737	0.241795	0.500596	2.07033	5e-05	0.00230048
ENSMUSG00000022844	Pdia5	16:35397312-35490873	0.437302	0.857587	1.96109	0.00045	0.014405
ENSMUSG00000022887	Masp1	16:23451784-23520590	0.313594	0.574226	1.83111	0.00105	0.0278747
ENSMUSG00000022951	Rcan1	16:92391952-92466146	27.1804	53.8837	1.98245	5e-05	0.00230048
ENSMUSG00000023046	Igfbp6	15:102144361-102149511	10.6167	16.4242	1.54702	5e-05	0.00230048
ENSMUSG00000023067	Cdkn1a	17:29090978-29100722	9.40323	6.47067	0.688133	0.0002	0.00755092
ENSMUSG00000023074	Mospd1	X:53344597-53370502	60.986	46.6813	0.765443	0.00115	0.0300829
ENSMUSG00000023092	Fhl1	X:56731786-56793346	211.674	381.085	1.80034	0.0002	0.00755092
ENSMUSG00000023153	Tmem52	4:155469113-155470858	64.396	44.5171	0.691302	5e-05	0.00230048
ENSMUSG00000023191	Leprel2	6:124841088-124857752	1.00935	2.09488	2.07547	0.00015	0.00604606
ENSMUSG00000023224	Serping1	2:84765386-84775444	14.7154	27.9272	1.89782	5e-05	0.00230048
ENSMUSG00000023243	Kcnk5	14:20140057-20181782	0.155331	0.312673	2.01295	0.00075	0.0213355
ENSMUSG00000023572	Ccndbp1	2:121008402-121016904	33.5803	20.4887	0.61014	0.00095	0.0256967
ENSMUSG00000023805	Synj2	17:5941279-6079741	5.28463	8.8688	1.67823	0.00105	0.0278747
ENSMUSG00000023845	Lnpep	17:17527722-17624489	2.28952	3.36998	1.47192	5e-05	0.00230048
ENSMUSG00000023885	Thbs2	17:14665499-14694262	1.02936	2.07647	2.01724	5e-05	0.00230048
ENSMUSG00000023905	Tnfrsf12a	17:23675446-23677449	12.05	18.9462	1.5723	5e-05	0.00230048
ENSMUSG00000023951	Vegfa	17:46016992-46032377	100.548	161.027	1.60149	0.00035	0.0117839
ENSMUSG00000024011	Pi16	17:29318876-29329413	3.85723	8.84609	2.29338	5e-05	0.00230048
ENSMUSG00000024014	Pim1	17:29461895-29496111	7.39842	4.7856	0.646841	5e-05	0.00230048
ENSMUSG00000024030	Abcg1	17:31057697-31115777	0.26867	0.520531	1.93744	0.0005	0.0155533
ENSMUSG00000024065	Ehd3	17:73804840-73832093	4.53447	3.36562	0.74223	0.0017	0.0400087
ENSMUSG00000024074	Crim1	17:78200247-78376592	7.94771	10.9521	1.37802	5e-05	0.00230048
ENSMUSG00000024134	Six2	17:85684276-85688274	7.9472	5.89339	0.741568	0.0018	0.041812
ENSMUSG00000024294	Mib1	18:10725547-10818704	39.5139	28.3729	0.718049	0.00175	0.040783
ENSMUSG00000024524	Gnal	18:67088335-67245830	0.251583	0.485503	1.92979	0.00215	0.0474758
ENSMUSG00000024529	Lox	18:52516068-52529867	1.30013	2.04072	1.56963	5e-05	0.00230048
ENSMUSG00000024570	Rbfa	18:80192264-80200658	12.2962	8.98644	0.730831	0.00145	0.0355275
ENSMUSG00000024610	Cd74	18:60803847-60812646	12.1633	25.6614	2.10974	5e-05	0.00230048
ENSMUSG00000024621	Csf1r	18:61105571-61177050	1.00498	2.6727	2.65946	0.00125	0.0321118
ENSMUSG00000024713	Pcsk5	19:17432831-17837632	0.15729	0.269204	1.71151	0.00205	0.0461944
ENSMUSG00000024764	Naa40	19:7225667-7241222	6.21815	4.66869	0.750817	0.00135	0.0337712
ENSMUSG00000024803	Ankrd1	19:36111964-36119844	3.86446	5.58925	1.44632	0.00045	0.014405
ENSMUSG00000024900	Cpt1a	19:3323300-3385732	1.32378	1.95766	1.47884	0.0003	0.0103688
ENSMUSG00000024981	Acsl5	19:55253368-55296627	1.58163	2.25995	1.42887	0.0017	0.0400087
ENSMUSG00000025006	Sorbs1	19:40295048-40402267	10.6215	20.3023	1.91143	5e-05	0.00230048
ENSMUSG00000025035	Arl3	19:46531108-46573085	52.3377	38.3917	0.733538	0.0004	0.013188
ENSMUSG00000025036	Sfxn2	19:46573364-46596898	1.4866	0.79825	0.536964	5e-05	0.00230048
ENSMUSG00000025085	Ablim1	19:57032732-57314919	4.82134	7.66092	1.58896	5e-05	0.00230048
ENSMUSG00000025104	Hdgfrp3	7:81859000-81934473	0.938441	1.37362	1.46373	0.00185	0.0426275
ENSMUSG00000025172	Ankrd2	19:42036037-42045110	26.4969	70.9669	2.67831	5e-05	0.00230048
ENSMUSG00000025203	Scd2	19:44293675-44306864	7.58897	12.8195	1.68923	5e-05	0.00230048
ENSMUSG00000025212	Sfxn3	19:45047575-45056383	11.7313	7.46185	0.636063	5e-05	0.00230048
ENSMUSG00000025213	Kazald1	19:45075240-45079289	3.19575	1.98685	0.621716	0.0007	0.0202349
ENSMUSG00000025278	Flnb	14:7817956-7951588	1.64129	2.51953	1.53509	5e-05	0.00230048
ENSMUSG00000025352	Gdf11	10:128882294-128891718	9.31465	5.80015	0.622691	5e-05	0.00230048
ENSMUSG00000025420	Katnal2	18:76977147-77047308	5.55229	3.40926	0.614028	0.00015	0.00604606
ENSMUSG00000025479	Cyp2e1	7:140763738-140774975	7.45992	13.6742	1.83302	5e-05	0.00230048
ENSMUSG00000025509	Pnpla2	7:141455197-141460743	92.0246	123.83	1.34562	0.00145	0.0355275
ENSMUSG00000025592	Dach2	X:113297509-113836386	1.01428	2.3415	2.30853	5e-05	0.00230048
ENSMUSG00000025647	Shisa5	9:109038605-109057766	3.82389	5.9658	1.56014	0.0001	0.00425863
ENSMUSG00000025658	Cnksr2	X:157821435-158043294	0.13361	0.364329	2.72681	5e-05	0.00230048
ENSMUSG00000025780	Itih5	2:10153570-10256529	2.0139	2.72864	1.3549	0.00075	0.0213355
ENSMUSG00000025784	Clec3b	9:123150945-123157430	16.0564	23.166	1.44279	0.00015	0.00604606
ENSMUSG00000025813	Homer2	7:81600480-81706925	1.59305	2.63067	1.65134	5e-05	0.00230048
ENSMUSG00000025969	Nrp2	1:62703284-62818695	1.40727	1.97803	1.40558	0.0006	0.0180745
ENSMUSG00000026012	Cd28	1:60716799-60773359	1.76294	1.04815	0.594547	0.00065	0.0192964
ENSMUSG00000026028	Trak2	1:58900448-58973430	22.853	32.0106	1.40072	5e-05	0.00230048
ENSMUSG00000026043	Col3a1	1:45311537-45349706	25.0995	46.9806	1.87177	0.0004	0.013188
ENSMUSG00000026051	1500015O10Rik	1:43730601-43743895	0.359462	1.19888	3.33521	0.00215	0.0474758
ENSMUSG00000026147	Col9a1	1:24177609-24252684	0.72226	0.2675	0.370365	5e-05	0.00230048
ENSMUSG00000026193	Fn1	1:71585519-71662843	6.82672	18.0535	2.64454	5e-05	0.00230048
ENSMUSG00000026303	Mlph	1:90915084-90951142	0.215965	0.485451	2.24782	0.0003	0.0103688
ENSMUSG00000026315	Serpinb8	1:107590005-107610484	0.303543	1.3246	4.3638	0.00135	0.0337712
ENSMUSG00000026365	Cfh	1:140084707-140183764	1.73369	2.99489	1.72747	5e-05	0.00230048
ENSMUSG00000026395	Ptprc	1:138062860-138175708	0.216436	0.527786	2.43853	0.00135	0.0337712
ENSMUSG00000026411	Tmem9	1:136008149-136035342	6.6607	9.82809	1.47553	0.002	0.0452816
ENSMUSG00000026418	Tnni1	1:135779433-135810989	1.72995	23.1438	13.3783	5e-05	0.00230048
ENSMUSG00000026421	Csrp1	1:135720060-135752232	9.33686	13.0555	1.39828	0.0004	0.013188
ENSMUSG00000026483	Fam129a	1:151571185-151721939	1.38416	2.26554	1.63676	5e-05	0.00230048
ENSMUSG00000026547	Tagln2	1:172500046-172507380	9.00038	14.8718	1.65235	5e-05	0.00230048
ENSMUSG00000026574	Dpt	1:164796643-164936775	18.1465	25.5559	1.40831	5e-05	0.00230048
ENSMUSG00000026576	Atp1b1	1:164289799-164458355	61.0316	106.127	1.73889	0.00045	0.014405
ENSMUSG00000026610	Esrrg	1:187608790-188214885	2.56525	5.06111	1.97295	5e-05	0.00230048
ENSMUSG00000026623	Lpgat1	1:191717833-191784255	5.73232	7.93925	1.385	5e-05	0.00230048
ENSMUSG00000026628	Atf3	1:191170295-191218039	2.16507	7.34337	3.39175	5e-05	0.00230048
ENSMUSG00000026656	Fcgr2b	1:170958616-170977746	0.747078	1.9716	2.63908	5e-05	0.00230048
ENSMUSG00000026697	Myoc	1:162639154-162658219	8.84991	13.9445	1.57567	5e-05	0.00230048
ENSMUSG00000026712	Mrc1	2:14229391-14332057	0.991799	1.88168	1.89724	5e-05	0.00230048
ENSMUSG00000026728	Vim	2:13573926-13582826	51.3105	75.6559	1.47447	0.00045	0.014405
ENSMUSG00000026748	Plxdc2	2:16356303-16755839	3.67248	5.56626	1.51567	0.0015	0.0365647
ENSMUSG00000026782	Abi2	1:60409618-60481158	2.18607	3.61474	1.65353	0.0004	0.013188
ENSMUSG00000026786	Apbb1ip	2:22774093-22875653	0.186521	0.434487	2.32943	5e-05	0.00230048
ENSMUSG00000026814	Eng	2:32646594-32704145	9.2244	15.7873	1.71147	5e-05	0.00230048
ENSMUSG00000026879	Gsn	2:35279662-35307892	139.638	210.337	1.5063	5e-05	0.00230048
ENSMUSG00000026904	Slc4a10	2:62046461-62326730	0.720523	0.195704	0.271614	5e-05	0.00230048
ENSMUSG00000027075	Slc43a1	2:84838849-84863594	7.30517	5.4817	0.750386	0.00215	0.0474758
ENSMUSG00000027077	Smtnl1	2:84811175-84822652	17.4561	34.0093	1.94828	5e-05	0.00230048
ENSMUSG00000027188	Pamr1	2:102550011-102643041	0.74848	1.70935	2.28376	0.0001	0.00425863
ENSMUSG00000027204	Fbn1	2:125300593-125507993	1.60806	3.05445	1.89946	5e-05	0.00230048
ENSMUSG00000027254	Map1a	2:121289599-121355396	1.7647	4.15661	2.35542	0.00025	0.00894312
ENSMUSG00000027313	Chac1	2:119351228-119354381	38.7028	72.7223	1.87899	5e-05	0.00230048
ENSMUSG00000027386	Fbln7	2:128862980-128897034	0.829029	1.26798	1.52948	0.0016	0.0382849
ENSMUSG00000027496	Aurka	2:172356189-172370535	10.7413	6.7586	0.629216	0.00035	0.0117839
ENSMUSG00000027513	Pck1	2:173153047-173159273	8.40266	11.866	1.41217	0.0005	0.0155533
ENSMUSG00000027559	Car3	3:14863511-14872523	514.399	681.012	1.3239	0.001	0.0268462
ENSMUSG00000027560	Dok5	2:170731806-170879769	1.19107	2.0045	1.68294	0.0002	0.00755092
ENSMUSG00000027611	Procr	2:155751116-155755471	2.01405	3.7044	1.83928	5e-05	0.00230048
ENSMUSG00000027654	Fam83d	2:158768092-158786637	3.99337	2.83583	0.710135	0.0011	0.0289336
ENSMUSG00000027656	Wisp2	2:163820860-163833146	0.421313	0.888737	2.10945	0.0003	0.0103688
ENSMUSG00000027698	Nceh1	3:27182964-27284608	4.92481	7.69526	1.56255	5e-05	0.00230048
ENSMUSG00000027797	Dclk1	3:55242525-55539064	0.234685	0.48337	2.05965	5e-05	0.00230048
ENSMUSG00000027827	Kcnab1	3:64949222-65378223	7.97659	3.96809	0.497467	5e-05	0.00230048
ENSMUSG00000027848	Olfml3	3:103722221-103738001	0.869562	1.65385	1.90193	5e-05	0.00230048
ENSMUSG00000027861	Casq2	3:102086414-102146514	8.64994	17.334	2.00394	5e-05	0.00230048
ENSMUSG00000027864	Ptgfrn	3:101040231-101110278	1.01269	1.50533	1.48647	0.0004	0.013188
ENSMUSG00000027875	Hmgcs2	3:98280434-98310738	0.154319	0.300127	1.94485	0.0013	0.0330403
ENSMUSG00000027940	Tpm3	3:90072648-90100902	9.29441	42.7575	4.60035	5e-05	0.00230048
ENSMUSG00000027947	Il6ra	3:89869323-89913162	0.354945	0.727132	2.04858	5e-05	0.00230048
ENSMUSG00000027983	Cyp2u1	3:131290490-131316661	0.751966	1.23689	1.64487	0.00055	0.0167803
ENSMUSG00000027999	Pla2g12a	3:129878621-129895821	22.8387	30.4519	1.33335	0.0006	0.0180745
ENSMUSG00000028031	Dkk2	3:132085291-132180293	0.49837	0.982605	1.97164	5e-05	0.00230048
ENSMUSG00000028037	Ifi44	3:151730921-151749947	0.22084	0.815808	3.69411	0.00055	0.0167803
ENSMUSG00000028064	Sema4a	3:88435958-88461182	0.447912	1.30266	2.90829	5e-05	0.00230048
ENSMUSG00000028108	Ecm1	3:95734146-95739569	9.72936	19.289	1.98256	5e-05	0.00230048
ENSMUSG00000028111	Ctsk	3:95499285-95509362	1.29975	2.22628	1.71285	0.00035	0.0117839
ENSMUSG00000028116	Myoz2	3:123006205-123034990	14.0747	51.9748	3.69278	5e-05	0.00230048
ENSMUSG00000028197	Col24a1	3:145292471-145552011	2.3652	1.18626	0.501547	5e-05	0.00230048
ENSMUSG00000028268	Gbp3	3:142560051-142573209	0.877327	1.73418	1.97666	0.00085	0.0236627
ENSMUSG00000028270	Gbp2	3:142620601-142638008	1.57932	2.50993	1.58925	0.00015	0.00604606
ENSMUSG00000028341	Nr4a3	4:48045152-48086447	1.43193	3.96514	2.76909	5e-05	0.00230048
ENSMUSG00000028364	Tnc	4:63959784-64149924	0.396934	0.737632	1.85832	5e-05	0.00230048
ENSMUSG00000028369	Svep1	4:58042441-58206859	0.475014	0.838572	1.76536	5e-05	0.00230048
ENSMUSG00000028444	Cntfr	4:41657497-41697089	5.33698	3.58354	0.671455	0.00025	0.00894312
ENSMUSG00000028445	Enho	4:41569774-41641416	9.31481	6.61818	0.710501	0.0014	0.0347185
ENSMUSG00000028527	Ak4	4:101419276-101466995	1.08192	1.69196	1.56385	0.00055	0.0167803
ENSMUSG00000028551	Cdkn2c	4:109660875-109667189	9.87736	6.18955	0.62664	5e-05	0.00230048
ENSMUSG00000028581	Laptm5	4:130913124-130936141	0.946019	2.24135	2.36924	5e-05	0.00230048
ENSMUSG00000028599	Tnfrsf1b	4:145213462-145246870	0.535388	0.994236	1.85704	0.00015	0.00604606
ENSMUSG00000028836	Slc30a2	4:134343180-134354484	8.17615	11.9324	1.45942	5e-05	0.00230048
ENSMUSG00000028964	Park7	4:150897132-150914437	700.219	532.711	0.760778	0.00125	0.0321118
ENSMUSG00000029096	Htra3	5:35652040-35679782	5.0174	7.93246	1.58099	5e-05	0.00230048
ENSMUSG00000029108	Pcdh7	5:57570081-58133234	0.419755	0.686331	1.63508	0.00185	0.0426275
ENSMUSG00000029178	Klf3	5:64708206-64830129	1.88229	2.76776	1.47042	0.00135	0.0337712
ENSMUSG00000029223	Uchl1	5:66626494-66687231	1.49436	2.89626	1.93813	5e-05	0.00230048
ENSMUSG00000029231	Pdgfra	5:75152290-75198204	1.5478	2.36219	1.52616	5e-05	0.00230048
ENSMUSG00000029272	Sult1e1	5:87575967-87591611	0.353126	0.739168	2.09321	0.0016	0.0382849
ENSMUSG00000029304	Spp1	5:104435117-104441050	0.684667	2.17552	3.17749	5e-05	0.00230048
ENSMUSG00000029312	Klhl8	5:103861972-103911259	14.9383	10.8183	0.724199	0.00025	0.00894312
ENSMUSG00000029361	Nos1	5:117781031-117958840	15.8998	21.968	1.38165	0.0002	0.00755092
ENSMUSG00000029373	Pf4	5:90772434-90773381	2.66851	5.01719	1.88015	0.00025	0.00894312
ENSMUSG00000029467	Atp2a2	5:122421692-122502225	8.42861	38.5514	4.57387	5e-05	0.00230048
ENSMUSG00000029657	Hsph1	5:149614286-149636376	35.1704	45.8857	1.30467	0.00135	0.0337712
ENSMUSG00000029661	Col1a2	6:4504813-4541543	9.34436	18.5097	1.98084	5e-05	0.00230048
ENSMUSG00000029675	Eln	5:134703780-134747241	1.5441	2.42503	1.57051	0.0001	0.00425863
ENSMUSG00000029683	Lmod2	6:24597770-24605414	18.977	43.7993	2.30802	5e-05	0.00230048
ENSMUSG00000029718	Pcolce	5:137605102-137629002	13.7523	22.6618	1.64786	5e-05	0.00230048
ENSMUSG00000029816	Gpnmb	6:49036517-49058182	0.420503	1.11533	2.65237	5e-05	0.00230048
ENSMUSG00000030102	Itpr1	6:108213117-108551109	7.22283	5.49502	0.760785	0.00085	0.0236627
ENSMUSG00000030110	Ret	6:118151747-118197744	0.533855	0.964219	1.80614	5e-05	0.00230048
ENSMUSG00000030116	Mfap5	6:122505844-122529290	7.44559	13.7309	1.84417	0.0003	0.0103688
ENSMUSG00000030208	Emp1	6:135362930-135383173	7.25018	10.6895	1.47438	5e-05	0.00230048
ENSMUSG00000030214	Plbd1	6:136612069-136661928	8.18342	11.6811	1.42741	5e-05	0.00230048
ENSMUSG00000030220	Arhgdib	6:136923522-136941899	3.81379	5.71704	1.49904	0.0008	0.0226229
ENSMUSG00000030246	Ldhb	6:142490248-142507957	62.5831	111.657	1.78414	5e-05	0.00230048
ENSMUSG00000030313	Dennd5b	6:148988070-149101680	0.66794	1.01372	1.51768	0.00135	0.0337712
ENSMUSG00000030351	Tspan11	6:127887588-127953031	0.109912	0.685208	6.23415	5e-05	0.00230048
ENSMUSG00000030401	Rtn2	7:19282661-19296164	758.201	579.172	0.763877	0.0005	0.0155533
ENSMUSG00000030402	Ppm1n	7:19276806-19280049	0.686797	0.309537	0.450696	0.0002	0.00755092
ENSMUSG00000030421	Uri1	7:37960001-38019542	10.4588	7.85216	0.750771	0.0007	0.0202349
ENSMUSG00000030433	Sbk2	7:4956133-4964390	49.2874	76.1683	1.54539	0.0001	0.00425863
ENSMUSG00000030470	Csrp3	7:48830397-48848051	15.6378	36.8363	2.35559	5e-05	0.00230048
ENSMUSG00000030523	Trpm1	7:64153834-64269775	0.989831	2.38899	2.41353	5e-05	0.00230048
ENSMUSG00000030536	Iqgap1	7:80711582-80803331	2.67624	3.68659	1.37753	0.0002	0.00755092
ENSMUSG00000030579	Tyrobp	7:30413787-30417577	2.47463	5.71618	2.30991	5e-05	0.00230048
ENSMUSG00000030643	Rab30	7:92741602-92837117	2.06352	3.13236	1.51797	0.0021	0.0467323
ENSMUSG00000030701	Plekhb1	7:100642891-100662414	57.9898	39.8735	0.687595	5e-05	0.00230048
ENSMUSG00000030747	Dgat2	7:99153662-99182713	10.6596	16.1998	1.51974	5e-05	0.00230048
ENSMUSG00000030748	Il4ra	7:125552281-125579472	0.900528	1.3429	1.49124	0.0005	0.0155533
ENSMUSG00000030772	Dkk3	7:112116018-112159057	27.0182	11.0418	0.40868	5e-05	0.00230048
ENSMUSG00000030774	Pak1	7:97842934-97912381	13.0256	9.70434	0.745021	0.00035	0.0117839
ENSMUSG00000030787	Lyve1	7:110850606-110862953	0.554485	1.73563	3.13017	5e-05	0.00230048
ENSMUSG00000030838	Ush1c	7:46195349-46238503	8.8771	5.1626	0.581564	5e-05	0.00230048
ENSMUSG00000031109	Enox2	X:49009706-49288259	5.58465	4.19704	0.751531	0.0021	0.0467323
ENSMUSG00000031112	Stk26	X:50841046-50893097	3.19411	1.90844	0.597487	5e-05	0.00230048
ENSMUSG00000031129	Slc9a9	9:94669908-95230445	0.203787	0.449133	2.20393	5e-05	0.00230048
ENSMUSG00000031150	Ccdc120	X:7731713-7750905	0.046974	0.518872	11.0459	0.0002	0.00755092
ENSMUSG00000031207	Msn	X:96096041-96168552	8.11122	11.1784	1.37814	0.00015	0.00604606
ENSMUSG00000031239	Itm2a	X:107397098-107403376	54.5544	39.988	0.732993	0.00015	0.00604606
ENSMUSG00000031250	Tnmd	X:133850979-133865577	1.62013	2.52408	1.55795	0.0019	0.0434994
ENSMUSG00000031342	Gpm6b	X:166238910-166388988	0.689578	1.06003	1.53722	0.0013	0.0330403
ENSMUSG00000031352	Hccs	X:168795098-169320372	21.9776	29.0678	1.32261	0.00145	0.0355275
ENSMUSG00000031375	Bgn	X:73483601-73495933	12.8525	25.2902	1.96773	5e-05	0.00230048
ENSMUSG00000031494	Cd209a	8:3743394-3748984	0.326013	0.952615	2.92202	5e-05	0.00230048
ENSMUSG00000031495	Cd209d	8:3871826-3878555	0.546829	1.42853	2.61239	5e-05	0.00230048
ENSMUSG00000031502	Col4a1	8:11187754-11449287	11.6601	16.7326	1.43503	0.0009	0.0246707
ENSMUSG00000031548	Sfrp1	8:23411501-23449632	0.397277	0.683303	1.71997	0.00025	0.00894312
ENSMUSG00000031563	Wwc2	8:47826082-47990543	1.52338	2.04073	1.33961	0.0017	0.0400087
ENSMUSG00000031596	Slc7a2	8:40862394-40922308	8.75226	11.323	1.29372	0.00225	0.0491531
ENSMUSG00000031647	Mfap3l	8:60632826-60676729	2.76842	4.91056	1.77378	5e-05	0.00230048
ENSMUSG00000031659	Adcy7	8:88272402-88329962	0.375698	0.773389	2.05854	5e-05	0.00230048
ENSMUSG00000031710	Ucp1	8:83290347-83298456	2.363	4.83877	2.04772	5e-05	0.00230048
ENSMUSG00000031740	Mmp2	8:92827327-92853417	5.33218	9.25295	1.7353	5e-05	0.00230048
ENSMUSG00000031849	Comp	8:70373547-70382065	1.09798	2.81944	2.56784	5e-05	0.00230048
ENSMUSG00000032011	Thy1	9:44043383-44048579	2.33012	3.90047	1.67394	5e-05	0.00230048
ENSMUSG00000032033	Barx2	9:31846043-31913462	0.57574	1.02488	1.78011	0.0006	0.0180745
ENSMUSG00000032089	Il10ra	9:45253836-45269149	0.180565	0.330515	1.83045	0.0022	0.0482819
ENSMUSG00000032184	Lysmd2	9:75625731-75637773	4.45923	2.95145	0.661874	0.0012	0.0310503
ENSMUSG00000032231	Anxa2	9:69453619-69491795	20.5064	27.4979	1.34094	0.00145	0.0355275
ENSMUSG00000032243	Itga11	9:62677825-62783982	0.312209	0.734107	2.35133	5e-05	0.00230048
ENSMUSG00000032265	Fam46a	9:85320438-85327348	0.364156	0.637169	1.74971	0.00015	0.00604606
ENSMUSG00000032288	Imp3	9:56937474-56938398	19.4205	13.9235	0.716949	0.00025	0.00894312
ENSMUSG00000032338	Hcn4	9:58823511-58860955	0.277049	0.140564	0.507362	0.0013	0.0330403
ENSMUSG00000032440	Tgfbr2	9:116087697-116175363	4.54789	6.25054	1.37438	0.00035	0.0117839
ENSMUSG00000032501	Trib1	15:59648349-59656550	2.65487	3.90406	1.47053	5e-05	0.00230048
ENSMUSG00000032578	Cish	9:107292434-107302784	13.1854	44.8942	3.40484	5e-05	0.00230048
ENSMUSG00000032690	Oas2	5:120730332-120749853	0.380948	0.701579	1.84167	0.00035	0.0117839
ENSMUSG00000032712	2810474O19Rik	6:149309413-149335663	1.71442	2.95912	1.72602	5e-05	0.00230048
ENSMUSG00000032717	Mdfi	17:47815327-47834691	1.20647	0.251785	0.208696	0.0007	0.0202349
ENSMUSG00000032725	Folr2	7:101839989-101845331	1.36058	2.88808	2.12268	5e-05	0.00230048
ENSMUSG00000032788	Pdxk	10:78436743-78464975	1.73265	2.80182	1.61707	5e-05	0.00230048
ENSMUSG00000032902	Slc16a1	3:104638667-104658462	7.33595	12.7448	1.73731	5e-05	0.00230048
ENSMUSG00000032925	Itgbl1	14:123659970-123975618	0.762496	1.39868	1.83434	5e-05	0.00230048
ENSMUSG00000032942	Ucp3	7:100372232-100486432	51.5743	71.3364	1.38318	0.00045	0.014405
ENSMUSG00000033066	Gas7	11:67455436-67771153	0.604494	1.21319	2.00695	5e-05	0.00230048
ENSMUSG00000033207	Mamdc2	19:23302608-23448322	0.1575	0.303673	1.92808	0.0018	0.041812
ENSMUSG00000033327	Tnxb	17:34670534-34722252	1.68561	3.72983	2.21275	5e-05	0.00230048
ENSMUSG00000033420	Antxr1	6:87133853-87335775	0.883569	1.44624	1.63682	5e-05	0.00230048
ENSMUSG00000033610	Pank1	19:34810893-34879455	3.64904	5.19218	1.42289	0.00045	0.014405
ENSMUSG00000033685	Ucp2	7:100493336-100502020	5.21981	10.9212	2.09226	5e-05	0.00230048
ENSMUSG00000033768	Nrxn2	19:6418730-6544899	0.101663	0.337105	3.31591	0.0022	0.0482819
ENSMUSG00000033825	Tpsb2	17:25366549-25368094	0.49149	1.42762	2.90468	5e-05	0.00230048
ENSMUSG00000034205	Loxl2	14:69555423-69695834	0.844882	1.41568	1.67559	5e-05	0.00230048
ENSMUSG00000034271	Jdp2	12:85599104-85639878	0.927881	1.59456	1.7185	0.00045	0.014405
ENSMUSG00000034463	Scara3	14:65919394-65953744	1.19669	1.82104	1.52173	0.0005	0.0155533
ENSMUSG00000034472	Rasd2	8:75213943-75224113	32.2476	17.2222	0.534061	5e-05	0.00230048
ENSMUSG00000034509	Mad2l1bp	17:46147389-46153553	9.98069	14.3723	1.44001	5e-05	0.00230048
ENSMUSG00000034570	Inpp5j	11:3488283-3504821	0.756768	1.6672	2.20305	5e-05	0.00230048
ENSMUSG00000034641	Cd300ld	11:114982273-114989922	0.144192	0.375998	2.60762	0.0001	0.00425863
ENSMUSG00000034648	Lrrn1	6:107529725-107570228	1.3685	2.11109	1.54263	0.0002	0.00755092
ENSMUSG00000034675	Dbn1	13:55473428-55488111	0.714788	2.18383	3.05521	0.00015	0.00604606
ENSMUSG00000034714	Ttyh2	11:114675430-114720977	5.59473	4.1287	0.737962	0.00095	0.0256967
ENSMUSG00000034810	Scn7a	2:66673424-66784914	0.696039	1.00621	1.44562	0.00055	0.0167803
ENSMUSG00000035105	Egln3	12:54178980-54203860	5.79941	12.0642	2.08025	5e-05	0.00230048
ENSMUSG00000035133	Arhgap5	12:52516076-52567852	7.48791	9.61307	1.28381	0.0022	0.0482819
ENSMUSG00000035171	1110059E24Rik	19:21581201-21652976	10.2231	4.30796	0.421395	5e-05	0.00230048
ENSMUSG00000035258	Abi3bp	16:56477845-56690128	2.77835	3.75553	1.35171	0.002	0.0452816
ENSMUSG00000035273	Hpse	5:100679483-100719716	0.1062	0.271808	2.5594	0.0003	0.0103688
ENSMUSG00000035279	Ssc5d	7:4925843-4944821	0.906762	1.57184	1.73346	5e-05	0.00230048
ENSMUSG00000035493	Tgfbi	13:56609602-56639339	3.50215	5.37446	1.53462	5e-05	0.00230048
ENSMUSG00000035642	Aamdc	7:97550330-97579497	195.341	150.92	0.772598	0.0021	0.0467323
ENSMUSG00000035697	Hmha1	10:80016652-80031472	0.289516	0.778493	2.68895	5e-05	0.00230048
ENSMUSG00000035799	Twist1	12:33957670-33959817	1.80004	1.06484	0.591565	0.0004	0.013188
ENSMUSG00000035863	Palm	10:79793571-79820896	1.80533	2.89844	1.60549	5e-05	0.00230048
ENSMUSG00000035992	Fnip1	11:54438198-54518235	10.4868	14.1041	1.34494	5e-05	0.00230048
ENSMUSG00000036040	Adamtsl2	2:27079378-27108981	0.347024	1.33766	3.85466	0.0019	0.0434994
ENSMUSG00000036103	Colec12	18:9707647-9877995	1.02605	1.56888	1.52905	0.00065	0.0192964
ENSMUSG00000036242	3632451O06Rik	14:49681559-49783383	0.937811	1.75405	1.87037	0.00155	0.0374013
ENSMUSG00000036304	Zdhhc23	16:43969077-43979093	0.575792	1.4016	2.43421	5e-05	0.00230048
ENSMUSG00000036412	Arsi	18:60911779-60918561	0.37558	0.749288	1.99502	5e-05	0.00230048
ENSMUSG00000036446	Lum	10:97565500-97572703	7.884	11.0603	1.40288	0.00015	0.00604606
ENSMUSG00000036585	Fgf1	18:38601533-39389425	4.35786	7.65107	1.75569	0.00025	0.00894312
ENSMUSG00000036594	H2-Aa	17:34282743-34287827	10.6461	19.4528	1.82722	5e-05	0.00230048
ENSMUSG00000036611	Eepd1	9:25481546-25604110	70.6479	50.337	0.712505	5e-05	0.00230048
ENSMUSG00000036856	Wnt4	4:137277488-137299726	6.71778	3.39852	0.505899	5e-05	0.00230048
ENSMUSG00000036887	C1qa	4:136895916-136898803	2.44089	7.42076	3.04019	5e-05	0.00230048
ENSMUSG00000036896	C1qc	4:136889803-136893065	2.31521	6.93638	2.996	5e-05	0.00230048
ENSMUSG00000036902	Neto2	8:85636587-85690973	3.6256	6.41279	1.76875	5e-05	0.00230048
ENSMUSG00000036905	C1qb	4:136880128-136886187	3.303	8.0379	2.43351	5e-05	0.00230048
ENSMUSG00000036908	Unc93b1	19:3935185-3949340	1.72739	3.07172	1.77824	0.00025	0.00894312
ENSMUSG00000037003	Tenc1	15:102102987-102116401	6.86229	8.91134	1.2986	0.00165	0.0392843
ENSMUSG00000037139	Myom3	4:135759714-135815564	4.27973	11.9048	2.78167	5e-05	0.00230048
ENSMUSG00000037206	Islr	9:58156264-58159221	3.38408	5.21763	1.54182	5e-05	0.00230048
ENSMUSG00000037306	Man1c1	4:134561689-134704290	0.494463	0.809703	1.63754	0.00075	0.0213355
ENSMUSG00000037493	Cib2	9:54538983-54560218	102.091	74.6407	0.731119	5e-05	0.00230048
ENSMUSG00000037709	Fam13a	6:58932089-59024549	2.1155	3.68757	1.74312	5e-05	0.00230048
ENSMUSG00000037738	Nek5	8:22073615-22125053	0.902105	0.541822	0.60062	0.0016	0.0382849
ENSMUSG00000037940	Inpp4b	8:81342555-82125036	0.651131	1.34614	2.06739	0.002	0.0452816
ENSMUSG00000037946	Fgd3	13:49261553-49320311	0.164969	0.487845	2.95719	5e-05	0.00230048
ENSMUSG00000038007	Acer2	4:86874395-86934822	0.671124	1.14876	1.7117	0.0005	0.0155533
ENSMUSG00000038037	Socs1	16:10783807-10785536	0.095273	1.02892	10.7997	0.0007	0.0202349
ENSMUSG00000038068	Rnf144b	13:47122719-47247991	7.60643	9.90237	1.30184	0.0012	0.0310503
ENSMUSG00000038175	Mylip	13:45389741-45412019	5.39246	3.80777	0.706129	0.0004	0.013188
ENSMUSG00000038370	Pcp4l1	1:171173261-171196268	9.18345	13.3617	1.45498	5e-05	0.00230048
ENSMUSG00000038418	Egr1	18:34859822-34864984	3.23575	2.16496	0.669075	0.0002	0.00755092
ENSMUSG00000038521	C1s1	6:124530344-124542359	4.57889	6.64413	1.45104	0.0021	0.0467323
ENSMUSG00000038522	AI317395	10:40001574-40025268	1.68548	2.55487	1.51581	0.00045	0.014405
ENSMUSG00000038530	Rgs4	1:169741476-169747642	2.01942	3.03559	1.5032	0.00095	0.0256967
ENSMUSG00000038587	Akap12	10:4266328-4359468	1.29062	1.94446	1.50661	0.0001	0.00425863
ENSMUSG00000038594	Cep85l	10:53278080-53379851	4.82942	7.00662	1.45082	0.0001	0.00425863
ENSMUSG00000038642	Ctss	3:95526785-95556403	1.36899	4.41049	3.22171	5e-05	0.00230048
ENSMUSG00000038729	Akap2	4:57434246-57896984	8.0235	10.6326	1.32518	0.00065	0.0192964
ENSMUSG00000038754	Elovl3	19:46131896-46135307	0.106576	0.380888	3.57386	0.0008	0.0226229
ENSMUSG00000038764	Ptpn3	4:57190840-57307305	12.2636	23.6866	1.93146	0.00105	0.0278747
ENSMUSG00000038781	Stap2	17:55997080-56005570	4.95393	3.4815	0.702775	0.00195	0.0444308
ENSMUSG00000038894	Irs2	8:10986979-11054541	2.7375	6.0868	2.22349	5e-05	0.00230048
ENSMUSG00000039005	Tlr4	4:66827583-66930284	0.552104	1.18466	2.14572	0.0007	0.0202349
ENSMUSG00000039062	Anpep	7:79821802-79848210	0.911608	1.63366	1.79206	0.0001	0.00425863
ENSMUSG00000039081	Zfp503	14:21983961-21989601	1.40407	0.919253	0.654706	0.00055	0.0167803
ENSMUSG00000039084	Chad	11:94557101-94601871	1.56417	3.58791	2.29381	0.00025	0.00894312
ENSMUSG00000039105	Atp6v1g1	4:63544771-63550750	95.4351	74.7226	0.782968	0.00185	0.0426275
ENSMUSG00000039109	F13a1	13:36867177-37050244	1.06567	2.56956	2.41122	5e-05	0.00230048
ENSMUSG00000039126	Prune2	19:16956117-17223932	0.225379	1.05398	4.67648	5e-05	0.00230048
ENSMUSG00000039208	Metrnl	11:121701543-121716306	1.43949	2.40347	1.66967	0.00095	0.0256967
ENSMUSG00000039220	Ppp1r10	17:35916433-35932283	4.54652	6.93808	1.52602	5e-05	0.00230048
ENSMUSG00000039221	Rpl22l1	3:28805435-28813985	50.4926	34.6011	0.685271	0.00065	0.0192964
ENSMUSG00000039286	Fndc3b	3:27416161-27711307	1.89772	2.60057	1.37037	0.001	0.0268462
ENSMUSG00000039372	March4	1:72427111-72536930	0.369831	0.220231	0.595491	0.00195	0.0444308
ENSMUSG00000039419	Cntnap2	6:45060060-47301369	2.89064	1.24081	0.429251	5e-05	0.00230048
ENSMUSG00000039474	Wfs1	5:36966103-36988982	16.4335	24.8315	1.51103	0.0001	0.00425863
ENSMUSG00000039478	Micu3	8:40279165-40386308	10.5343	7.98017	0.757542	0.0014	0.0347185
ENSMUSG00000039512	Uhrf1bp1	17:27856489-27900040	5.32609	7.00238	1.31473	0.00095	0.0256967
ENSMUSG00000039601	Rcan2	17:43801850-44039516	21.9452	31.2665	1.42475	5e-05	0.00230048
ENSMUSG00000039704	Lmbrd2	15:9111984-9198318	2.64584	3.64894	1.37912	0.0013	0.0330403
ENSMUSG00000039899	Fgl2	5:21292960-21424677	1.87008	3.47889	1.86029	5e-05	0.00230048
ENSMUSG00000039910	Cited2	10:17723227-17725673	10.0727	18.9938	1.88567	5e-05	0.00230048
ENSMUSG00000040046	Tph1	7:46647129-46672537	2.17878	3.57148	1.63921	0.00025	0.00894312
ENSMUSG00000040152	Thbs1	2:118111875-118127133	1.07747	1.97005	1.8284	5e-05	0.00230048
ENSMUSG00000040212	Emp3	7:45918022-45921426	3.60169	6.18175	1.71635	0.0001	0.00425863
ENSMUSG00000040264	Gbp5	3:142594846-142619179	0.656901	1.05854	1.61141	0.0013	0.0330403
ENSMUSG00000040485	Lrrc52	1:167445668-167466780	0.635738	2.44946	3.85294	5e-05	0.00230048
ENSMUSG00000040552	C3ar1	6:122847137-122856161	0.0853077	0.342523	4.01515	5e-05	0.00230048
ENSMUSG00000040562	Gstm2	3:107981701-107986453	35.9971	22.0317	0.612041	5e-05	0.00230048
ENSMUSG00000040653	Ppp1r14c	10:3364072-3464975	58.5676	39.7485	0.678677	5e-05	0.00230048
ENSMUSG00000040740	Slc25a34	4:141618823-141623821	1.90675	3.512	1.84188	5e-05	0.00230048
ENSMUSG00000040747	Cd53	3:106759920-106790149	0.422963	0.934164	2.20862	5e-05	0.00230048
ENSMUSG00000040751	Lat2	5:134600267-134615023	0.203143	0.479523	2.36052	0.00085	0.0236627
ENSMUSG00000040950	Mgl2	11:70130328-70137550	1.00484	2.28952	2.27849	5e-05	0.00230048
ENSMUSG00000041261	Car8	4:8143361-8239041	1.44894	2.25891	1.55901	0.0001	0.00425863
ENSMUSG00000041445	Mmrn2	14:34375503-34404287	2.81252	3.92021	1.39384	0.0005	0.0155533
ENSMUSG00000041559	Fmod	1:134037253-134048277	11.6129	15.4881	1.3337	0.00075	0.0213355
ENSMUSG00000041577	Prelp	1:133897198-133921414	5.19344	8.64993	1.66555	5e-05	0.00230048
ENSMUSG00000041669	Prima1	12:103196907-103242150	0.961857	2.81363	2.92521	0.0002	0.00755092
ENSMUSG00000041702	Btbd7	12:102784655-102878406	2.59948	3.57555	1.37549	0.00045	0.014405
ENSMUSG00000041730	Prrxl1	14:32599406-32649246	0.279997	0.577963	2.06418	0.00055	0.0167803
ENSMUSG00000041734	Kirrel	3:87078592-87174747	0.563809	0.861683	1.52832	0.00025	0.00894312
ENSMUSG00000041797	Abca9	11:110100748-110168196	0.993244	1.58351	1.59428	5e-05	0.00230048
ENSMUSG00000041798	Gck	11:5900819-5950081	3.60055	6.65762	1.84906	0.0009	0.0246707
ENSMUSG00000041845	Rhod	19:4425458-4477447	7.25608	0.333706	0.0459898	5e-05	0.00230048
ENSMUSG00000042045	Sln	9:53850250-53853844	2.88583	7.06455	2.44801	5e-05	0.00230048
ENSMUSG00000042225	Ammecr1	X:142851145-142966728	1.33199	0.93058	0.698639	0.0014	0.0347185
ENSMUSG00000042254	Cilp	9:65265179-65280605	15.5057	11.398	0.735085	0.00065	0.0192964
ENSMUSG00000042532	Golga7b	19:42247573-42270348	3.59156	1.77303	0.493666	5e-05	0.00230048
ENSMUSG00000042607	Asb4	6:5383385-5433022	6.78371	5.02538	0.740801	0.00115	0.0300829
ENSMUSG00000042622	Maff	15:79347540-79359072	0.950427	1.71412	1.80353	0.0001	0.00425863
ENSMUSG00000042734	Ttc9	12:81631368-81664941	1.24084	2.58101	2.08005	5e-05	0.00230048
ENSMUSG00000042745	Id1	2:152736250-152737410	6.31321	8.89751	1.40935	0.00225	0.0491531
ENSMUSG00000042770	Hebp1	6:135137518-135168215	6.01871	4.0298	0.669545	0.001	0.0268462
ENSMUSG00000042834	Nrep	18:33437018-33464029	75.7072	59.4533	0.785306	0.00195	0.0444308
ENSMUSG00000042895	Abra	15:41865292-41869720	63.6977	118.284	1.85696	5e-05	0.00230048
ENSMUSG00000043099	Hic1	11:75164564-75169519	0.575882	1.24111	2.15515	0.0002	0.00755092
ENSMUSG00000043155	Hpdl	4:116819903-116821707	0.34544	0.638966	1.84972	0.00155	0.0374013
ENSMUSG00000043415	Otud1	2:19657751-19660583	6.54097	12.45	1.90339	5e-05	0.00230048
ENSMUSG00000043424	Eif3j2	18:43475417-43477796	1.53835	0.105681	0.0686976	5e-05	0.00230048
ENSMUSG00000043613	Mmp3	9:7445821-7455972	0.265858	0.527929	1.98576	0.002	0.0452816
ENSMUSG00000043621	Ubxn10	4:138709836-138746132	0.30953	0.682282	2.20425	5e-05	0.00230048
ENSMUSG00000043719	Col6a6	9:105687808-105828160	0.419266	0.65466	1.56144	0.0002	0.00755092
ENSMUSG00000044017	Gpr133	5:129096749-129204599	0.671807	1.4746	2.19498	5e-05	0.00230048
ENSMUSG00000044086	Lmod3	6:97238527-97252780	49.0342	62.9129	1.28304	0.0012	0.0310503
ENSMUSG00000044258	Ctla2a	13:60934154-60936625	2.72321	4.23771	1.55615	0.00025	0.00894312
ENSMUSG00000044317	Gpr4	7:19212537-19224176	0.760864	1.26365	1.66081	0.00015	0.00604606
ENSMUSG00000044456	Rin3	12:102283047-102390855	1.31172	1.96687	1.49946	0.0008	0.0226229
ENSMUSG00000044749	Abca6	11:110176819-110251776	0.459112	0.853713	1.85949	5e-05	0.00230048
ENSMUSG00000044986	Tst	15:78399555-78405859	17.9116	12.6759	0.707692	0.0003	0.0103688
ENSMUSG00000045036	Tmem232	17:65256004-65540782	0.331869	0.15278	0.460362	0.00105	0.0278747
ENSMUSG00000045246	Kcng4	8:119623853-119635680	13.9177	18.0093	1.29399	0.00125	0.0321118
ENSMUSG00000045502	Hcar2	5:123863569-123865516	0.113349	0.370017	3.2644	0.00085	0.0236627
ENSMUSG00000045730	Adrb2	18:62177816-62179959	8.55113	15.5232	1.81534	5e-05	0.00230048
ENSMUSG00000046230	Vps13a	19:16616762-16781103	2.53093	3.43778	1.35831	0.00025	0.00894312
ENSMUSG00000046318	Ccbe1	18:66045301-66319607	0.214851	0.475816	2.21463	5e-05	0.00230048
ENSMUSG00000046413	Irx3os	8:91798524-91807539	1.83677	3.47459	1.89168	0.0009	0.0246707
ENSMUSG00000046598	Bdh1	16:31422279-31458901	9.49534	29.7424	3.13232	5e-05	0.00230048
ENSMUSG00000046709	Mapk10	5:102907947-103211334	0.148748	0.575286	3.86752	0.0013	0.0330403
ENSMUSG00000046805	Mpeg1	19:12460778-12465284	0.371068	1.11981	3.0178	5e-05	0.00230048
ENSMUSG00000046806	3110062M04Rik	6:34863145-34878060	11.4037	16.7311	1.46716	5e-05	0.00230048
ENSMUSG00000047187	Rab2a	4:8535643-8607778	119.351	88.5402	0.741847	0.00015	0.00604606
ENSMUSG00000047205	Dusp18	11:3895239-3901296	2.01702	6.09377	3.02117	5e-05	0.00230048
ENSMUSG00000047216	Cdh19	1:110888325-110977584	0.13217	0.276979	2.09563	0.00135	0.0337712
ENSMUSG00000047485	Klhl34	X:157818434-157820369	2.11088	5.37162	2.54473	5e-05	0.00230048
ENSMUSG00000048163	Selplg	5:113817797-113830501	0.1331	0.344564	2.58876	0.0002	0.00755092
ENSMUSG00000048373	Fgfbp1	5:43978864-43981762	5.2576	2.20251	0.418919	5e-05	0.00230048
ENSMUSG00000048376	F2r	13:95601803-95618459	0.8018	1.76571	2.20218	5e-05	0.00230048
ENSMUSG00000048416	Mlf1	3:67365460-67400003	241.525	175.596	0.72703	5e-05	0.00230048
ENSMUSG00000048490	Nrip1	16:76287399-76373827	4.53018	6.89269	1.5215	5e-05	0.00230048
ENSMUSG00000048546	Tob2	15:81848269-81858326	22.1058	15.1078	0.683431	5e-05	0.00230048
ENSMUSG00000048612	Myof	19:37899035-38043577	0.475003	0.80275	1.68999	5e-05	0.00230048
ENSMUSG00000048826	Dact2	17:14195230-14203831	0.323399	0.612348	1.89348	0.0009	0.0246707
ENSMUSG00000048865	Arhgap30	1:171388953-171410298	0.176537	0.359078	2.03401	0.00025	0.00894312
ENSMUSG00000049103	Ccr2	9:124101949-124113557	0.217779	0.60057	2.7577	5e-05	0.00230048
ENSMUSG00000049130	C5ar1	7:16246742-16259540	0.152434	0.63265	4.15032	5e-05	0.00230048
ENSMUSG00000049641	Vgll2	10:52022501-52028471	10.6989	14.6165	1.36617	0.00085	0.0236627
ENSMUSG00000049892	Rasd1	11:59963180-59964944	0.35472	0.694314	1.95736	0.00105	0.0278747
ENSMUSG00000050211	Pla2g4e	2:120166411-120245598	8.96642	5.42602	0.605149	5e-05	0.00230048
ENSMUSG00000050332	Amer1	X:95420317-95444872	2.4007	1.46469	0.61011	5e-05	0.00230048
ENSMUSG00000050335	Lgals3	14:47367750-47386160	2.30819	4.56095	1.97599	5e-05	0.00230048
ENSMUSG00000050721	Plekho2	9:65554385-65580040	1.22705	1.81272	1.4773	0.0014	0.0347185
ENSMUSG00000050910	Cdr2l	11:115381915-115396132	0.268552	0.478997	1.78363	0.00075	0.0213355
ENSMUSG00000051319	1500011K16Rik	2:127791387-127792488	69.8812	53.0669	0.759387	0.0012	0.0310503
ENSMUSG00000051335	Gfod1	13:43195518-43304172	0.487369	0.75606	1.55131	0.00055	0.0167803
ENSMUSG00000051456	Hspb3	13:113662895-113663676	34.1377	24.5584	0.719392	0.00025	0.00894312
ENSMUSG00000051735	Rinl	7:28788968-28798963	0.126255	0.340746	2.69887	0.00015	0.00604606
ENSMUSG00000051906	Cd209f	8:4102786-4105835	0.571076	1.50763	2.63998	5e-05	0.00230048
ENSMUSG00000051985	Igfn1	1:135953577-136006342	13.74	43.3195	3.1528	5e-05	0.00230048
ENSMUSG00000052160	Pld4	12:112760654-112768986	0.606289	1.55122	2.55855	5e-05	0.00230048
ENSMUSG00000052305	Hbb-bs	7:103826533-103828096	97.4257	144.243	1.48054	5e-05	0.00230048
ENSMUSG00000052331	Ankrd44	1:54645339-54926387	6.16695	3.69135	0.59857	0.00015	0.00604606
ENSMUSG00000052374	Actn2	13:12269425-12340760	128.114	240.553	1.87765	5e-05	0.00230048
ENSMUSG00000053093	Myh7	14:54968677-54994634	0.139361	17.2229	123.585	5e-05	0.00230048
ENSMUSG00000053113	Socs3	11:117966078-117970047	0.943042	2.33414	2.47512	0.0019	0.0434994
ENSMUSG00000053158	Fes	7:80377757-80387946	0.704083	1.14035	1.61962	0.00095	0.0256967
ENSMUSG00000053166	Cdh22	2:165111506-165234853	0.0486082	0.268851	5.53098	0.0003	0.0103688
ENSMUSG00000053297	AI854703	6:48626763-48633689	0.852529	0.556952	0.653294	0.0021	0.0467323
ENSMUSG00000053317	Sec61b	4:47474657-47483242	28.2587	18.4062	0.651346	0.0001	0.00425863
ENSMUSG00000054072	Iigp1	18:60376028-60392627	1.50362	2.97437	1.97814	5e-05	0.00230048
ENSMUSG00000054150	Syne3	12:104929948-105009809	0.26028	0.487759	1.87398	0.0002	0.00755092
ENSMUSG00000054263	Lifr	15:7129558-7197489	6.61234	8.87122	1.34162	0.0002	0.00755092
ENSMUSG00000054641	Mmrn1	6:60924975-60989378	0.326543	0.559352	1.71295	0.00085	0.0236627
ENSMUSG00000054843	Atrnl1	19:57611033-58133338	1.19826	1.73364	1.4468	0.0003	0.0103688
ENSMUSG00000055013	Agap1	1:89454805-89897617	1.44598	2.06751	1.42983	0.00185	0.0426275
ENSMUSG00000055044	Pdlim1	19:40221172-40271842	10.6139	19.9475	1.87938	5e-05	0.00230048
ENSMUSG00000055116	Arntl	7:113207464-113314122	9.51103	6.26098	0.658286	5e-05	0.00230048
ENSMUSG00000055172	C1ra	6:124512631-124523440	1.34713	2.02547	1.50354	0.0011	0.0289336
ENSMUSG00000055322	Tns1	1:73910230-74124449	40.3692	58.5273	1.4498	0.00165	0.0392843
ENSMUSG00000055435	Maf	8:115682941-115707794	50.6516	37.4127	0.738628	0.00035	0.0117839
ENSMUSG00000055980	Irs1	1:82233100-82291416	3.84616	6.1679	1.60365	0.00075	0.0213355
ENSMUSG00000056091	St3gal5	6:72097591-72154571	23.8778	37.5086	1.57086	5e-05	0.00230048
ENSMUSG00000056427	Slit3	11:35121223-35708507	0.689976	1.2071	1.74948	0.0001	0.00425863
ENSMUSG00000056481	Cd248	19:5068077-5070637	1.6852	3.76975	2.23697	5e-05	0.00230048
ENSMUSG00000056529	Ptafr	4:132564066-132582683	0.142915	0.438868	3.07083	5e-05	0.00230048
ENSMUSG00000056708	Ier5	1:155096360-155099636	1.81952	2.82698	1.5537	5e-05	0.00230048
ENSMUSG00000056973	Ces1d	8:93166067-93197838	43.9061	30.2334	0.688592	0.00045	0.014405
ENSMUSG00000057280	Musk	4:58285959-58374303	4.14764	7.36311	1.77525	5e-05	0.00230048
ENSMUSG00000057604	Lmcd1	6:112273757-112330425	36.0295	52.7241	1.46336	5e-05	0.00230048
ENSMUSG00000057719	Sh3rf2	18:42053666-42158960	7.36007	5.28385	0.717908	0.0005	0.0155533
ENSMUSG00000058013	Sept11	5:93093456-93174958	11.3744	8.84808	0.777894	0.0016	0.0382849
ENSMUSG00000058099	Nfam1	15:82997720-83033306	0.105063	0.405937	3.86375	5e-05	0.00230048
ENSMUSG00000058135	Gstm1	3:108012254-108017973	92.7678	71.1408	0.76687	0.00135	0.0337712
ENSMUSG00000058230	Arhgap35	7:16493718-16632643	6.86306	9.51633	1.3866	0.00015	0.00604606
ENSMUSG00000058600	Rpl30	15:34440504-34443640	192.886	147.289	0.763606	0.00135	0.0337712
ENSMUSG00000058624	Gda	19:21391306-21473445	1.4499	2.07026	1.42786	0.00045	0.014405
ENSMUSG00000058818	Pirb	7:3711408-3720391	0.15139	0.47326	3.1261	5e-05	0.00230048
ENSMUSG00000058914	C1qtnf3	15:10952331-10980150	0.295723	0.595908	2.01509	0.0005	0.0155533
ENSMUSG00000059201	Lep	6:29060219-29073877	1.57185	1.02709	0.653427	0.0021	0.0467323
ENSMUSG00000059412	Fxyd2	9:45403137-45410278	0.502763	1.39629	2.77723	0.0012	0.0310503
ENSMUSG00000059493	Nhs	X:161833295-162159730	0.661329	0.415511	0.628297	0.00015	0.00604606
ENSMUSG00000059498	Fcgr3	1:171051173-171064935	1.0136	2.45844	2.42545	5e-05	0.00230048
ENSMUSG00000059741	Myl3	9:110763645-110769804	9.56322	169.843	17.76	5e-05	0.00230048
ENSMUSG00000060586	H2-Eb1	17:34305876-34316199	5.95398	10.1334	1.70195	5e-05	0.00230048
ENSMUSG00000060594	Layn	9:51056779-51077094	0.0990754	0.341458	3.44645	0.00175	0.040783
ENSMUSG00000061068	Mcpt4	14:56059743-56062310	0.45626	1.59431	3.4943	5e-05	0.00230048
ENSMUSG00000061100	Retnla	16:48842551-48844461	11.8311	19.0701	1.61186	5e-05	0.00230048
ENSMUSG00000061436	Hipk2	6:38694389-39084585	13.8071	23.1715	1.67823	5e-05	0.00230048
ENSMUSG00000062329	Cytl1	5:37735518-37739820	1.24548	3.80161	3.05233	5e-05	0.00230048
ENSMUSG00000062373	Tmem65	15:58782268-58823530	46.2032	59.9752	1.29807	0.00075	0.0213355
ENSMUSG00000063142	Kcnma1	14:23289430-24004859	6.48496	9.1535	1.4115	0.00085	0.0236627
ENSMUSG00000063286	Gm8995	7:106504391-106511671	0.221743	0.361511	1.63032	0.00175	0.040783
ENSMUSG00000063415	Cyp26b1	6:84571413-84593908	0.162116	0.780308	4.81327	5e-05	0.00230048
ENSMUSG00000064179	Tnnt1	7:4504569-4516382	2.92058	47.9388	16.4141	5e-05	0.00230048
ENSMUSG00000064225	Paqr9	9:95559656-95568023	0.568244	0.885568	1.55843	5e-05	0.00230048
ENSMUSG00000064359	mt-Tg	MT:9390-9458	6921.05	11577.6	1.67281	5e-05	0.00230048
ENSMUSG00000064371	mt-Tt	MT:15288-15355	484.496	1383.75	2.85606	0.0003	0.0103688
ENSMUSG00000064372	mt-Tp	MT:15355-15422	631.245	1354.2	2.14528	0.00205	0.0461944
ENSMUSG00000066595	Mfsd7b	1:191005846-191029781	8.10062	16.5766	2.04634	5e-05	0.00230048
ENSMUSG00000066687	Zbtb16	9:48654310-48835945	7.45682	11.2695	1.5113	5e-05	0.00230048
ENSMUSG00000066705	Fxyd6	9:45370184-45396158	10.8054	16.7835	1.55325	5e-05	0.00230048
ENSMUSG00000067279	Ppp1r3c	19:36731736-36736653	234.612	160.392	0.683648	5e-05	0.00230048
ENSMUSG00000068115	Ninl	2:150934518-151039398	0.11572	0.345223	2.98326	0.0017	0.0400087
ENSMUSG00000068373	D430041D05Rik	2:104143072-104410334	1.84786	1.20218	0.65058	0.0022	0.0482819
ENSMUSG00000068614	Actc1	2:114009600-114068324	45.1408	73.1707	1.62094	5e-05	0.00230048
ENSMUSG00000068699	Flnc	6:29433152-29461888	73.3407	103.101	1.40578	5e-05	0.00230048
ENSMUSG00000069516	Lyz2	10:117277333-117282274	10.2695	32.3268	3.14785	5e-05	0.00230048
ENSMUSG00000069763	Tmem100	11:90030347-90036508	11.5405	17.8797	1.5493	5e-05	0.00230048
ENSMUSG00000069792	Wfdc17	11:83703990-83706268	0.458631	2.09184	4.56105	0.0001	0.00425863
ENSMUSG00000069917	Hba-a2	11:32296488-32297298	14.3639	22.4352	1.56192	0.00035	0.0117839
ENSMUSG00000069919	Hba-a1	11:32283510-32284465	26.8131	41.6817	1.55453	5e-05	0.00230048
ENSMUSG00000070348	Ccnd1	7:144915099-144939869	1.49596	3.59303	2.40182	5e-05	0.00230048
ENSMUSG00000070436	Serpinh1	7:99345374-99353230	18.7336	26.7726	1.42912	5e-05	0.00230048
ENSMUSG00000070803	Cited4	4:120666571-120667820	10.962	7.5227	0.686253	0.0002	0.00755092
ENSMUSG00000071064	Zfp827	8:79028436-79193766	0.362726	0.815724	2.24887	5e-05	0.00230048
ENSMUSG00000071342	Lsmem1	12:40176385-40201105	30.1909	22.2145	0.735801	0.0005	0.0155533
ENSMUSG00000071656	Lrrn4cl	19:8850784-8853909	1.64412	3.15378	1.91822	5e-05	0.00230048
ENSMUSG00000071711	Mpst	15:78406711-78414002	39.3577	28.9782	0.736278	0.00025	0.00894312
ENSMUSG00000072812	Ahnak2	12:112772193-112802657	0.639726	1.43721	2.2466	5e-05	0.00230048
ENSMUSG00000072941	Sod3	5:52363945-52371405	1.38716	2.38489	1.71926	5e-05	0.00230048
ENSMUSG00000073375	Lrrc30	17:67630964-67632723	86.7908	50.6907	0.584056	5e-05	0.00230048
ENSMUSG00000073418	C4b	17:34728379-34743882	2.90846	5.47363	1.88197	0.0007	0.0202349
ENSMUSG00000073421	H2-Ab1	17:34263208-34269418	5.49185	11.0665	2.01508	5e-05	0.00230048
ENSMUSG00000073535	Gm5532	1:155520172-155527143	0.933873	3.44414	3.68802	5e-05	0.00230048
ENSMUSG00000073940	Hbb-bt	7:103812523-103813996	11.7652	25.095	2.13299	5e-05	0.00230048
ENSMUSG00000074622	Mafb	2:160363702-160367065	3.51433	13.4671	3.83205	5e-05	0.00230048
ENSMUSG00000074743	Thbd	2:148404465-148408188	2.78952	4.41771	1.58368	5e-05	0.00230048
ENSMUSG00000075254	Heg1	16:33684465-33819934	2.52137	4.48934	1.78052	5e-05	0.00230048
ENSMUSG00000075602	Ly6a	15:74994876-74998031	37.2286	56.8233	1.52633	5e-05	0.00230048
ENSMUSG00000075701	Vimp	7:66079648-66089412	17.8181	12.2464	0.687301	0.0001	0.00425863
ENSMUSG00000078486	Perm1	4:156215867-156221307	50.2465	80.1567	1.59527	5e-05	0.00230048
ENSMUSG00000078670	Fam174b	7:73738892-73776919	0.151272	0.311061	2.0563	0.001	0.0268462
ENSMUSG00000078680	Mup10	4:60578259-60582199	0.291246	1.08321	3.71923	5e-05	0.00230048
ENSMUSG00000079105	C7	15:4988761-5063773	1.59401	4.86158	3.04991	5e-05	0.00230048
ENSMUSG00000079243	Xirp1	9:119894894-120068283	20.2872	37.2408	1.83568	5e-05	0.00230048
ENSMUSG00000079278	Tmem233	5:116038754-116083244	108.213	84.2922	0.778947	0.00155	0.0374013
ENSMUSG00000079362	Gbp6	5:105270703-105293699	0.488477	0.820565	1.67984	0.0003	0.0103688
ENSMUSG00000079434	Neu2	1:87476833-87597845	7.12864	4.59407	0.644453	5e-05	0.00230048
ENSMUSG00000079484	Phyhd1	2:30236794-30344266	15.3406	27.7521	1.80906	0.00175	0.040783
ENSMUSG00000083161	Gm11427	11:83254195-83260534	0.372773	0.124832	0.334874	0.00175	0.040783
ENSMUSG00000087090	Nctc1	7:142544608-142558596	59.5452	40.7508	0.684368	5e-05	0.00230048
ENSMUSG00000087410	2310065F04Rik	11:67112460-67120080	60.5534	38.533	0.636347	5e-05	0.00230048
ENSMUSG00000089646	Gm15796	5:38507462-38507666	0	0.913559	#DIV/0!	0.00145	0.0355275
ENSMUSG00000089901	Gm8113	14:43925389-43933411	6.09869	9.63949	1.58058	5e-05	0.00230048
ENSMUSG00000090231	Cfb	17:34856373-34898265	3.14394	6.0269	1.91699	0.0014	0.0347185
ENSMUSG00000090570	Gm17041	9:107292434-107302784	10.6874	32.9573	3.08375	5e-05	0.00230048
ENSMUSG00000090877	Hspa1b	17:34956435-34959238	0.895429	2.33354	2.60606	5e-05	0.00230048
ENSMUSG00000090942	F830016B08Rik	18:60293379-60303016	8.28002	15.0614	1.81901	5e-05	0.00230048
ENSMUSG00000090958	Lrrc32	7:98494221-98501831	0.901502	1.35761	1.50594	0.00125	0.0321118
ENSMUSG00000091971	Hspa1a	17:34969189-34972156	0.823986	2.21239	2.68498	5e-05	0.00230048
ENSMUSG00000092609	Gm20481	17:34969189-34972156	1.48281	3.89115	2.62417	0.0017	0.0400087
ENSMUSG00000095079	Igha	12:113254829-113260236	0.425992	1.08983	2.55833	5e-05	0.00230048
ENSMUSG00000096768	Erdr1	Y:90784737-90816464	0.141398	1.23878	8.76094	5e-05	0.00230048
ENSMUSG00000097993	Ptprv	1:135108496-135132594	0.0309959	0.324873	10.4812	0.00035	0.0117839
ENSMUSG00000099375	Gm28187	1:101892957-101895091	0.250138	0.469065	1.87522	0.00225	0.0491531
ENSMUSG00000099552	9830004L10Rik	1:80184718-80192073	4.52704	2.16392	0.477999	5e-05	0.00230048
ENSMUSG00000099703	Gm28285	18:35553370-35593835	0	0.420801	#DIV/0!	0.0005	0.0155533
ENSMUSG00000099906	Gm28653	1:20679009-20684298	0.159879	0.505719	3.16314	5e-05	0.00230048
ENSMUSG00000102676	RP23-346B12.4	1:40572187-40630725	0.173579	0.495635	2.85539	5e-05	0.00230048
ENSMUSG00000103396	RP24-360M7.1	3:71465228-71465669	0	0.704599	#DIV/0!	0.00145	0.0355275

## Sheet: Up in D3-KO muscle
gene_id	Gene Symbol	Mean FPKM WT	Mean FPKM D3-KO	Fold Change (D3-KO/WT)	p_value	q_value
ENSMUSG00000089646	Gm15796	0	0.913559	#DIV/0!	0.00145	0.0355275
ENSMUSG00000099703	Gm28285	0	0.420801	#DIV/0!	0.0005	0.0155533
ENSMUSG00000103396	RP24-360M7.1	0	0.704599	#DIV/0!	0.00145	0.0355275
ENSMUSG00000053093	Myh7	0.139361	17.2229	123.585	5e-05	0.00230048
ENSMUSG00000013936	Myl2	9.8661	217.779	22.0735	5e-05	0.00230048
ENSMUSG00000059741	Myl3	9.56322	169.843	17.76	5e-05	0.00230048
ENSMUSG00000064179	Tnnt1	2.92058	47.9388	16.4141	5e-05	0.00230048
ENSMUSG00000026418	Tnni1	1.72995	23.1438	13.3783	5e-05	0.00230048
ENSMUSG00000020340	Cyfip2	0.0886199	0.980888	11.0685	5e-05	0.00230048
ENSMUSG00000031150	Ccdc120	0.046974	0.518872	11.0459	0.0002	0.00755092
ENSMUSG00000038037	Socs1	0.095273	1.02892	10.7997	0.0007	0.0202349
ENSMUSG00000097993	Ptprv	0.0309959	0.324873	10.4812	0.00035	0.0117839
ENSMUSG00000096768	Erdr1	0.141398	1.23878	8.76094	5e-05	0.00230048
ENSMUSG00000004266	Ptpn6	0.388864	2.65973	6.83974	0.0015	0.0365647
ENSMUSG00000030351	Tspan11	0.109912	0.685208	6.23415	5e-05	0.00230048
ENSMUSG00000053166	Cdh22	0.0486082	0.268851	5.53098	0.0003	0.0103688
ENSMUSG00000008136	Fhl2	0.184089	0.965124	5.2427	5e-05	0.00230048
ENSMUSG00000021091	Serpina3n	1.2899	6.3274	4.90534	5e-05	0.00230048
ENSMUSG00000063415	Cyp26b1	0.162116	0.780308	4.81327	5e-05	0.00230048
ENSMUSG00000001865	Cpa3	0.215677	1.03227	4.78618	5e-05	0.00230048
ENSMUSG00000039126	Prune2	0.225379	1.05398	4.67648	5e-05	0.00230048
ENSMUSG00000027940	Tpm3	9.29441	42.7575	4.60035	5e-05	0.00230048
ENSMUSG00000029467	Atp2a2	8.42861	38.5514	4.57387	5e-05	0.00230048
ENSMUSG00000069792	Wfdc17	0.458631	2.09184	4.56105	0.0001	0.00425863
ENSMUSG00000026315	Serpinb8	0.303543	1.3246	4.3638	0.00135	0.0337712
ENSMUSG00000049130	C5ar1	0.152434	0.63265	4.15032	5e-05	0.00230048
ENSMUSG00000009185	Ccl8	0.466545	1.91304	4.10044	0.00115	0.0300829
ENSMUSG00000040552	C3ar1	0.0853077	0.342523	4.01515	5e-05	0.00230048
ENSMUSG00000046709	Mapk10	0.148748	0.575286	3.86752	0.0013	0.0330403
ENSMUSG00000058099	Nfam1	0.105063	0.405937	3.86375	5e-05	0.00230048
ENSMUSG00000036040	Adamtsl2	0.347024	1.33766	3.85466	0.0019	0.0434994
ENSMUSG00000040485	Lrrc52	0.635738	2.44946	3.85294	5e-05	0.00230048
ENSMUSG00000074622	Mafb	3.51433	13.4671	3.83205	5e-05	0.00230048
ENSMUSG00000078680	Mup10	0.291246	1.08321	3.71923	5e-05	0.00230048
ENSMUSG00000028037	Ifi44	0.22084	0.815808	3.69411	0.00055	0.0167803
ENSMUSG00000028116	Myoz2	14.0747	51.9748	3.69278	5e-05	0.00230048
ENSMUSG00000073535	Gm5532	0.933873	3.44414	3.68802	5e-05	0.00230048
ENSMUSG00000002578	Ikzf4	0.177145	0.639004	3.60724	0.00105	0.0278747
ENSMUSG00000015340	Cybb	0.125609	0.451103	3.59133	0.0003	0.0103688
ENSMUSG00000038754	Elovl3	0.106576	0.380888	3.57386	0.0008	0.0226229
ENSMUSG00000061068	Mcpt4	0.45626	1.59431	3.4943	5e-05	0.00230048
ENSMUSG00000060594	Layn	0.0990754	0.341458	3.44645	0.00175	0.040783
ENSMUSG00000032578	Cish	13.1854	44.8942	3.40484	5e-05	0.00230048
ENSMUSG00000026628	Atf3	2.16507	7.34337	3.39175	5e-05	0.00230048
ENSMUSG00000009214	Tmem8c	0.136289	0.459368	3.37054	0.0007	0.0202349
ENSMUSG00000013584	Aldh1a2	0.189633	0.636789	3.35801	5e-05	0.00230048
ENSMUSG00000026051	1500015O10Rik	0.359462	1.19888	3.33521	0.00215	0.0474758
ENSMUSG00000033768	Nrxn2	0.101663	0.337105	3.31591	0.0022	0.0482819
ENSMUSG00000045502	Hcar2	0.113349	0.370017	3.2644	0.00085	0.0236627
ENSMUSG00000020785	Camkk1	0.0841303	0.271072	3.22205	5e-05	0.00230048
ENSMUSG00000038642	Ctss	1.36899	4.41049	3.22171	5e-05	0.00230048
ENSMUSG00000029304	Spp1	0.684667	2.17552	3.17749	5e-05	0.00230048
ENSMUSG00000099906	Gm28653	0.159879	0.505719	3.16314	5e-05	0.00230048
ENSMUSG00000004730	Emr1	0.277061	0.873935	3.15431	5e-05	0.00230048
ENSMUSG00000051985	Igfn1	13.74	43.3195	3.1528	5e-05	0.00230048
ENSMUSG00000069516	Lyz2	10.2695	32.3268	3.14785	5e-05	0.00230048
ENSMUSG00000046598	Bdh1	9.49534	29.7424	3.13232	5e-05	0.00230048
ENSMUSG00000030787	Lyve1	0.554485	1.73563	3.13017	5e-05	0.00230048
ENSMUSG00000058818	Pirb	0.15139	0.47326	3.1261	5e-05	0.00230048
ENSMUSG00000090570	Gm17041	10.6874	32.9573	3.08375	5e-05	0.00230048
ENSMUSG00000056529	Ptafr	0.142915	0.438868	3.07083	5e-05	0.00230048
ENSMUSG00000034675	Dbn1	0.714788	2.18383	3.05521	0.00015	0.00604606
ENSMUSG00000062329	Cytl1	1.24548	3.80161	3.05233	5e-05	0.00230048
ENSMUSG00000079105	C7	1.59401	4.86158	3.04991	5e-05	0.00230048
ENSMUSG00000036887	C1qa	2.44089	7.42076	3.04019	5e-05	0.00230048
ENSMUSG00000047205	Dusp18	2.01702	6.09377	3.02117	5e-05	0.00230048
ENSMUSG00000019880	Rspo3	0.109704	0.331099	3.01811	5e-05	0.00230048
ENSMUSG00000046805	Mpeg1	0.371068	1.11981	3.0178	5e-05	0.00230048
ENSMUSG00000036896	C1qc	2.31521	6.93638	2.996	5e-05	0.00230048
ENSMUSG00000068115	Ninl	0.11572	0.345223	2.98326	0.0017	0.0400087
ENSMUSG00000018927	Ccl6	1.81461	5.40588	2.97909	5e-05	0.00230048
ENSMUSG00000020437	Myo1g	0.164517	0.488684	2.97042	0.00065	0.0192964
ENSMUSG00000037946	Fgd3	0.164969	0.487845	2.95719	5e-05	0.00230048
ENSMUSG00000041669	Prima1	0.961857	2.81363	2.92521	0.0002	0.00755092
ENSMUSG00000031494	Cd209a	0.326013	0.952615	2.92202	5e-05	0.00230048
ENSMUSG00000028064	Sema4a	0.447912	1.30266	2.90829	5e-05	0.00230048
ENSMUSG00000033825	Tpsb2	0.49149	1.42762	2.90468	5e-05	0.00230048
ENSMUSG00000064371	mt-Tt	484.496	1383.75	2.85606	0.0003	0.0103688
ENSMUSG00000102676	RP23-346B12.4	0.173579	0.495635	2.85539	5e-05	0.00230048
ENSMUSG00000021356	Irf4	0.135547	0.386433	2.85092	5e-05	0.00230048
ENSMUSG00000000682	Cd52	0.574045	1.61274	2.80943	0.0007	0.0202349
ENSMUSG00000017737	Mmp9	0.385202	1.07183	2.78251	0.00025	0.00894312
ENSMUSG00000037139	Myom3	4.27973	11.9048	2.78167	5e-05	0.00230048
ENSMUSG00000059412	Fxyd2	0.502763	1.39629	2.77723	0.0012	0.0310503
ENSMUSG00000028341	Nr4a3	1.43193	3.96514	2.76909	5e-05	0.00230048
ENSMUSG00000000901	Mmp11	0.697578	1.92612	2.76115	0.0009	0.0246707
ENSMUSG00000022488	Nckap1l	0.148911	0.411108	2.76076	5e-05	0.00230048
ENSMUSG00000049103	Ccr2	0.217779	0.60057	2.7577	5e-05	0.00230048
ENSMUSG00000025658	Cnksr2	0.13361	0.364329	2.72681	5e-05	0.00230048
ENSMUSG00000051735	Rinl	0.126255	0.340746	2.69887	0.00015	0.00604606
ENSMUSG00000035697	Hmha1	0.289516	0.778493	2.68895	5e-05	0.00230048
ENSMUSG00000091971	Hspa1a	0.823986	2.21239	2.68498	5e-05	0.00230048
ENSMUSG00000025172	Ankrd2	26.4969	70.9669	2.67831	5e-05	0.00230048
ENSMUSG00000024621	Csf1r	1.00498	2.6727	2.65946	0.00125	0.0321118
ENSMUSG00000029816	Gpnmb	0.420503	1.11533	2.65237	5e-05	0.00230048
ENSMUSG00000022371	Col14a1	0.743608	1.97096	2.65054	5e-05	0.00230048
ENSMUSG00000026193	Fn1	6.82672	18.0535	2.64454	5e-05	0.00230048
ENSMUSG00000051906	Cd209f	0.571076	1.50763	2.63998	5e-05	0.00230048
ENSMUSG00000026656	Fcgr2b	0.747078	1.9716	2.63908	5e-05	0.00230048
ENSMUSG00000092609	Gm20481	1.48281	3.89115	2.62417	0.0017	0.0400087
ENSMUSG00000031495	Cd209d	0.546829	1.42853	2.61239	5e-05	0.00230048
ENSMUSG00000034641	Cd300ld	0.144192	0.375998	2.60762	0.0001	0.00425863
ENSMUSG00000090877	Hspa1b	0.895429	2.33354	2.60606	5e-05	0.00230048
ENSMUSG00000048163	Selplg	0.1331	0.344564	2.58876	0.0002	0.00755092
ENSMUSG00000031849	Comp	1.09798	2.81944	2.56784	5e-05	0.00230048
ENSMUSG00000035273	Hpse	0.1062	0.271808	2.5594	0.0003	0.0103688
ENSMUSG00000052160	Pld4	0.606289	1.55122	2.55855	5e-05	0.00230048
ENSMUSG00000095079	Igha	0.425992	1.08983	2.55833	5e-05	0.00230048
ENSMUSG00000018774	Cd68	1.03219	2.62828	2.54631	0.0001	0.00425863
ENSMUSG00000047485	Klhl34	2.11088	5.37162	2.54473	5e-05	0.00230048
ENSMUSG00000015852	Fcrls	0.409383	1.03931	2.53872	5e-05	0.00230048
ENSMUSG00000053113	Socs3	0.943042	2.33414	2.47512	0.0019	0.0434994
ENSMUSG00000042045	Sln	2.88583	7.06455	2.44801	5e-05	0.00230048
ENSMUSG00000026395	Ptprc	0.216436	0.527786	2.43853	0.00135	0.0337712
ENSMUSG00000036304	Zdhhc23	0.575792	1.4016	2.43421	5e-05	0.00230048
ENSMUSG00000036905	C1qb	3.303	8.0379	2.43351	5e-05	0.00230048
ENSMUSG00000059498	Fcgr3	1.0136	2.45844	2.42545	5e-05	0.00230048
ENSMUSG00000030523	Trpm1	0.989831	2.38899	2.41353	5e-05	0.00230048
ENSMUSG00000039109	F13a1	1.06567	2.56956	2.41122	5e-05	0.00230048
ENSMUSG00000070348	Ccnd1	1.49596	3.59303	2.40182	5e-05	0.00230048
ENSMUSG00000028581	Laptm5	0.946019	2.24135	2.36924	5e-05	0.00230048
ENSMUSG00000020363	Gfpt2	1.14133	2.70075	2.36632	5e-05	0.00230048
ENSMUSG00000040751	Lat2	0.203143	0.479523	2.36052	0.00085	0.0236627
ENSMUSG00000030470	Csrp3	15.6378	36.8363	2.35559	5e-05	0.00230048
ENSMUSG00000027254	Map1a	1.7647	4.15661	2.35542	0.00025	0.00894312
ENSMUSG00000032243	Itga11	0.312209	0.734107	2.35133	5e-05	0.00230048
ENSMUSG00000026786	Apbb1ip	0.186521	0.434487	2.32943	5e-05	0.00230048
ENSMUSG00000020956	Dtd2	0.520389	1.2121	2.32922	0.00025	0.00894312
ENSMUSG00000030579	Tyrobp	2.47463	5.71618	2.30991	5e-05	0.00230048
ENSMUSG00000025592	Dach2	1.01428	2.3415	2.30853	5e-05	0.00230048
ENSMUSG00000029683	Lmod2	18.977	43.7993	2.30802	5e-05	0.00230048
ENSMUSG00000001506	Col1a1	4.48645	10.3351	2.30363	5e-05	0.00230048
ENSMUSG00000039084	Chad	1.56417	3.58791	2.29381	0.00025	0.00894312
ENSMUSG00000024011	Pi16	3.85723	8.84609	2.29338	5e-05	0.00230048
ENSMUSG00000027188	Pamr1	0.74848	1.70935	2.28376	0.0001	0.00425863
ENSMUSG00000040950	Mgl2	1.00484	2.28952	2.27849	5e-05	0.00230048
ENSMUSG00000021457	Syk	0.320816	0.726116	2.26334	5e-05	0.00230048
ENSMUSG00000006221	Hspb7	43.4141	97.9611	2.25644	5e-05	0.00230048
ENSMUSG00000022816	Fstl1	6.39204	14.3964	2.25224	0.0009	0.0246707
ENSMUSG00000071064	Zfp827	0.362726	0.815724	2.24887	5e-05	0.00230048
ENSMUSG00000026303	Mlph	0.215965	0.485451	2.24782	0.0003	0.0103688
ENSMUSG00000072812	Ahnak2	0.639726	1.43721	2.2466	5e-05	0.00230048
ENSMUSG00000004814	Ccl24	0.359399	0.807096	2.24568	0.0003	0.0103688
ENSMUSG00000056481	Cd248	1.6852	3.76975	2.23697	5e-05	0.00230048
ENSMUSG00000022225	Cma1	0.476056	1.06476	2.23663	0.00055	0.0167803
ENSMUSG00000038894	Irs2	2.7375	6.0868	2.22349	5e-05	0.00230048
ENSMUSG00000046318	Ccbe1	0.214851	0.475816	2.21463	5e-05	0.00230048
ENSMUSG00000020218	Wif1	0.292905	0.648637	2.2145	0.0002	0.00755092
ENSMUSG00000033327	Tnxb	1.68561	3.72983	2.21275	5e-05	0.00230048
ENSMUSG00000022383	Ppara	1.9176	4.2389	2.21052	0.0001	0.00425863
ENSMUSG00000040747	Cd53	0.422963	0.934164	2.20862	5e-05	0.00230048
ENSMUSG00000043621	Ubxn10	0.30953	0.682282	2.20425	5e-05	0.00230048
ENSMUSG00000031129	Slc9a9	0.203787	0.449133	2.20393	5e-05	0.00230048
ENSMUSG00000034570	Inpp5j	0.756768	1.6672	2.20305	5e-05	0.00230048
ENSMUSG00000007279	Scube2	0.24124	0.531457	2.20302	0.0019	0.0434994
ENSMUSG00000048376	F2r	0.8018	1.76571	2.20218	5e-05	0.00230048
ENSMUSG00000044017	Gpr133	0.671807	1.4746	2.19498	5e-05	0.00230048
ENSMUSG00000021319	Sfrp4	0.338661	0.738002	2.17918	0.0003	0.0103688
ENSMUSG00000018008	Cyth4	0.440544	0.955876	2.16976	5e-05	0.00230048
ENSMUSG00000043099	Hic1	0.575882	1.24111	2.15515	0.0002	0.00755092
ENSMUSG00000039005	Tlr4	0.552104	1.18466	2.14572	0.0007	0.0202349
ENSMUSG00000064372	mt-Tp	631.245	1354.2	2.14528	0.00205	0.0461944
ENSMUSG00000073940	Hbb-bt	11.7652	25.095	2.13299	5e-05	0.00230048
ENSMUSG00000032725	Folr2	1.36058	2.88808	2.12268	5e-05	0.00230048
ENSMUSG00000024610	Cd74	12.1633	25.6614	2.10974	5e-05	0.00230048
ENSMUSG00000027656	Wisp2	0.421313	0.888737	2.10945	0.0003	0.0103688
ENSMUSG00000047216	Cdh19	0.13217	0.276979	2.09563	0.00135	0.0337712
ENSMUSG00000029272	Sult1e1	0.353126	0.739168	2.09321	0.0016	0.0382849
ENSMUSG00000033685	Ucp2	5.21981	10.9212	2.09226	5e-05	0.00230048
ENSMUSG00000035105	Egln3	5.79941	12.0642	2.08025	5e-05	0.00230048
ENSMUSG00000042734	Ttc9	1.24084	2.58101	2.08005	5e-05	0.00230048
ENSMUSG00000023191	Leprel2	1.00935	2.09488	2.07547	0.00015	0.00604606
ENSMUSG00000000732	Icosl	0.364345	0.754523	2.0709	0.0001	0.00425863
ENSMUSG00000022840	Adcy5	0.241795	0.500596	2.07033	5e-05	0.00230048
ENSMUSG00000037940	Inpp4b	0.651131	1.34614	2.06739	0.002	0.0452816
ENSMUSG00000041730	Prrxl1	0.279997	0.577963	2.06418	0.00055	0.0167803
ENSMUSG00000027797	Dclk1	0.234685	0.48337	2.05965	5e-05	0.00230048
ENSMUSG00000031659	Adcy7	0.375698	0.773389	2.05854	5e-05	0.00230048
ENSMUSG00000078670	Fam174b	0.151272	0.311061	2.0563	0.001	0.0268462
ENSMUSG00000027947	Il6ra	0.354945	0.727132	2.04858	5e-05	0.00230048
ENSMUSG00000031710	Ucp1	2.363	4.83877	2.04772	5e-05	0.00230048
ENSMUSG00000066595	Mfsd7b	8.10062	16.5766	2.04634	5e-05	0.00230048
ENSMUSG00000048865	Arhgap30	0.176537	0.359078	2.03401	0.00025	0.00894312
ENSMUSG00000021943	Gdf10	0.57089	1.15375	2.02097	5e-05	0.00230048
ENSMUSG00000023885	Thbs2	1.02936	2.07647	2.01724	5e-05	0.00230048
ENSMUSG00000058914	C1qtnf3	0.295723	0.595908	2.01509	0.0005	0.0155533
ENSMUSG00000073421	H2-Ab1	5.49185	11.0665	2.01508	5e-05	0.00230048
ENSMUSG00000023243	Kcnk5	0.155331	0.312673	2.01295	0.00075	0.0213355
ENSMUSG00000033066	Gas7	0.604494	1.21319	2.00695	5e-05	0.00230048
ENSMUSG00000027861	Casq2	8.64994	17.334	2.00394	5e-05	0.00230048
ENSMUSG00000021255	Esrrb	0.844201	1.68571	1.99681	5e-05	0.00230048
ENSMUSG00000036412	Arsi	0.37558	0.749288	1.99502	5e-05	0.00230048
ENSMUSG00000043613	Mmp3	0.265858	0.527929	1.98576	0.002	0.0452816
ENSMUSG00000015396	Cd83	0.211885	0.420455	1.98435	0.0016	0.0382849
ENSMUSG00000028108	Ecm1	9.72936	19.289	1.98256	5e-05	0.00230048
ENSMUSG00000022951	Rcan1	27.1804	53.8837	1.98245	5e-05	0.00230048
ENSMUSG00000029661	Col1a2	9.34436	18.5097	1.98084	5e-05	0.00230048
ENSMUSG00000054072	Iigp1	1.50362	2.97437	1.97814	5e-05	0.00230048
ENSMUSG00000028268	Gbp3	0.877327	1.73418	1.97666	0.00085	0.0236627
ENSMUSG00000050335	Lgals3	2.30819	4.56095	1.97599	5e-05	0.00230048
ENSMUSG00000026610	Esrrg	2.56525	5.06111	1.97295	5e-05	0.00230048
ENSMUSG00000028031	Dkk2	0.49837	0.982605	1.97164	5e-05	0.00230048
ENSMUSG00000031375	Bgn	12.8525	25.2902	1.96773	5e-05	0.00230048
ENSMUSG00000022844	Pdia5	0.437302	0.857587	1.96109	0.00045	0.014405
ENSMUSG00000021998	Lcp1	0.682766	1.3389	1.96099	0.00205	0.0461944
ENSMUSG00000049892	Rasd1	0.35472	0.694314	1.95736	0.00105	0.0278747
ENSMUSG00000027077	Smtnl1	17.4561	34.0093	1.94828	5e-05	0.00230048
ENSMUSG00000027875	Hmgcs2	0.154319	0.300127	1.94485	0.0013	0.0330403
ENSMUSG00000029223	Uchl1	1.49436	2.89626	1.93813	5e-05	0.00230048
ENSMUSG00000024030	Abcg1	0.26867	0.520531	1.93744	0.0005	0.0155533
ENSMUSG00000038764	Ptpn3	12.2636	23.6866	1.93146	0.00105	0.0278747
ENSMUSG00000024524	Gnal	0.251583	0.485503	1.92979	0.00215	0.0474758
ENSMUSG00000033207	Mamdc2	0.1575	0.303673	1.92808	0.0018	0.041812
ENSMUSG00000019997	Ctgf	3.92664	7.56157	1.92571	5e-05	0.00230048
ENSMUSG00000071656	Lrrn4cl	1.64412	3.15378	1.91822	5e-05	0.00230048
ENSMUSG00000090231	Cfb	3.14394	6.0269	1.91699	0.0014	0.0347185
ENSMUSG00000025006	Sorbs1	10.6215	20.3023	1.91143	5e-05	0.00230048
ENSMUSG00000043415	Otud1	6.54097	12.45	1.90339	5e-05	0.00230048
ENSMUSG00000027848	Olfml3	0.869562	1.65385	1.90193	5e-05	0.00230048
ENSMUSG00000027204	Fbn1	1.60806	3.05445	1.89946	5e-05	0.00230048
ENSMUSG00000023224	Serping1	14.7154	27.9272	1.89782	5e-05	0.00230048
ENSMUSG00000026712	Mrc1	0.991799	1.88168	1.89724	5e-05	0.00230048
ENSMUSG00000048826	Dact2	0.323399	0.612348	1.89348	0.0009	0.0246707
ENSMUSG00000046413	Irx3os	1.83677	3.47459	1.89168	0.0009	0.0246707
ENSMUSG00000039910	Cited2	10.0727	18.9938	1.88567	5e-05	0.00230048
ENSMUSG00000073418	C4b	2.90846	5.47363	1.88197	0.0007	0.0202349
ENSMUSG00000029373	Pf4	2.66851	5.01719	1.88015	0.00025	0.00894312
ENSMUSG00000055044	Pdlim1	10.6139	19.9475	1.87938	5e-05	0.00230048
ENSMUSG00000027313	Chac1	38.7028	72.7223	1.87899	5e-05	0.00230048
ENSMUSG00000052374	Actn2	128.114	240.553	1.87765	5e-05	0.00230048
ENSMUSG00000099375	Gm28187	0.250138	0.469065	1.87522	0.00225	0.0491531
ENSMUSG00000054150	Syne3	0.26028	0.487759	1.87398	0.0002	0.00755092
ENSMUSG00000026043	Col3a1	25.0995	46.9806	1.87177	0.0004	0.013188
ENSMUSG00000036242	3632451O06Rik	0.937811	1.75405	1.87037	0.00155	0.0374013
ENSMUSG00000039899	Fgl2	1.87008	3.47889	1.86029	5e-05	0.00230048
ENSMUSG00000044749	Abca6	0.459112	0.853713	1.85949	5e-05	0.00230048
ENSMUSG00000028364	Tnc	0.396934	0.737632	1.85832	5e-05	0.00230048
ENSMUSG00000028599	Tnfrsf1b	0.535388	0.994236	1.85704	0.00015	0.00604606
ENSMUSG00000042895	Abra	63.6977	118.284	1.85696	5e-05	0.00230048
ENSMUSG00000022332	Khdrbs3	2.47329	4.59037	1.85598	5e-05	0.00230048
ENSMUSG00000021913	Ogdhl	0.541283	1.00418	1.85518	5e-05	0.00230048
ENSMUSG00000020681	Ace	5.72452	10.6115	1.85369	5e-05	0.00230048
ENSMUSG00000043155	Hpdl	0.34544	0.638966	1.84972	0.00155	0.0374013
ENSMUSG00000041798	Gck	3.60055	6.65762	1.84906	0.0009	0.0246707
ENSMUSG00000030116	Mfap5	7.44559	13.7309	1.84417	0.0003	0.0103688
ENSMUSG00000040740	Slc25a34	1.90675	3.512	1.84188	5e-05	0.00230048
ENSMUSG00000032690	Oas2	0.380948	0.701579	1.84167	0.00035	0.0117839
ENSMUSG00000027611	Procr	2.01405	3.7044	1.83928	5e-05	0.00230048
ENSMUSG00000079243	Xirp1	20.2872	37.2408	1.83568	5e-05	0.00230048
ENSMUSG00000032925	Itgbl1	0.762496	1.39868	1.83434	5e-05	0.00230048
ENSMUSG00000025479	Cyp2e1	7.45992	13.6742	1.83302	5e-05	0.00230048
ENSMUSG00000022887	Masp1	0.313594	0.574226	1.83111	0.00105	0.0278747
ENSMUSG00000020277	Pfkl	2.25611	4.13081	1.83094	0.0007	0.0202349
ENSMUSG00000032089	Il10ra	0.180565	0.330515	1.83045	0.0022	0.0482819
ENSMUSG00000040152	Thbs1	1.07747	1.97005	1.8284	5e-05	0.00230048
ENSMUSG00000036594	H2-Aa	10.6461	19.4528	1.82722	5e-05	0.00230048
ENSMUSG00000011305	Plin5	3.80962	6.93885	1.8214	5e-05	0.00230048
ENSMUSG00000090942	F830016B08Rik	8.28002	15.0614	1.81901	5e-05	0.00230048
ENSMUSG00000045730	Adrb2	8.55113	15.5232	1.81534	5e-05	0.00230048
ENSMUSG00000079484	Phyhd1	15.3406	27.7521	1.80906	0.00175	0.040783
ENSMUSG00000030110	Ret	0.533855	0.964219	1.80614	5e-05	0.00230048
ENSMUSG00000042622	Maff	0.950427	1.71412	1.80353	0.0001	0.00425863
ENSMUSG00000022032	Scara5	2.01262	3.62657	1.80191	5e-05	0.00230048
ENSMUSG00000023092	Fhl1	211.674	381.085	1.80034	0.0002	0.00755092
ENSMUSG00000021367	Edn1	0.275089	0.49417	1.7964	0.00155	0.0374013
ENSMUSG00000039062	Anpep	0.911608	1.63366	1.79206	0.0001	0.00425863
ENSMUSG00000011256	Adam19	0.47403	0.847278	1.78739	0.00175	0.040783
ENSMUSG00000030246	Ldhb	62.5831	111.657	1.78414	5e-05	0.00230048
ENSMUSG00000050910	Cdr2l	0.268552	0.478997	1.78363	0.00075	0.0213355
ENSMUSG00000075254	Heg1	2.52137	4.48934	1.78052	5e-05	0.00230048
ENSMUSG00000032033	Barx2	0.57574	1.02488	1.78011	0.0006	0.0180745
ENSMUSG00000036908	Unc93b1	1.72739	3.07172	1.77824	0.00025	0.00894312
ENSMUSG00000057280	Musk	4.14764	7.36311	1.77525	5e-05	0.00230048
ENSMUSG00000031647	Mfap3l	2.76842	4.91056	1.77378	5e-05	0.00230048
ENSMUSG00000036902	Neto2	3.6256	6.41279	1.76875	5e-05	0.00230048
ENSMUSG00000028369	Svep1	0.475014	0.838572	1.76536	5e-05	0.00230048
ENSMUSG00000036585	Fgf1	4.35786	7.65107	1.75569	0.00025	0.00894312
ENSMUSG00000002688	Prkd1	0.337733	0.591779	1.75221	0.0006	0.0180745
ENSMUSG00000032265	Fam46a	0.364156	0.637169	1.74971	0.00015	0.00604606
ENSMUSG00000056427	Slit3	0.689976	1.2071	1.74948	0.0001	0.00425863
ENSMUSG00000018893	Mb	1520.9	2657.37	1.74724	5e-05	0.00230048
ENSMUSG00000037709	Fam13a	2.1155	3.68757	1.74312	5e-05	0.00230048
ENSMUSG00000026576	Atp1b1	61.0316	106.127	1.73889	0.00045	0.014405
ENSMUSG00000020241	Col6a2	5.7642	10.0171	1.73781	5e-05	0.00230048
ENSMUSG00000032902	Slc16a1	7.33595	12.7448	1.73731	5e-05	0.00230048
ENSMUSG00000031740	Mmp2	5.33218	9.25295	1.7353	5e-05	0.00230048
ENSMUSG00000035279	Ssc5d	0.906762	1.57184	1.73346	5e-05	0.00230048
ENSMUSG00000000031	H19	110.94	192.057	1.73118	5e-05	0.00230048
ENSMUSG00000026365	Cfh	1.73369	2.99489	1.72747	5e-05	0.00230048
ENSMUSG00000001119	Col6a1	6.38911	11.0306	1.72647	5e-05	0.00230048
ENSMUSG00000032712	2810474O19Rik	1.71442	2.95912	1.72602	5e-05	0.00230048
ENSMUSG00000016024	Lbp	1.42775	2.45783	1.72147	0.0021	0.0467323
ENSMUSG00000031548	Sfrp1	0.397277	0.683303	1.71997	0.00025	0.00894312
ENSMUSG00000072941	Sod3	1.38716	2.38489	1.71926	5e-05	0.00230048
ENSMUSG00000034271	Jdp2	0.927881	1.59456	1.7185	0.00045	0.014405
ENSMUSG00000040212	Emp3	3.60169	6.18175	1.71635	0.0001	0.00425863
ENSMUSG00000054641	Mmrn1	0.326543	0.559352	1.71295	0.00085	0.0236627
ENSMUSG00000028111	Ctsk	1.29975	2.22628	1.71285	0.00035	0.0117839
ENSMUSG00000021876	Rnase4	10.3412	17.7074	1.71232	5e-05	0.00230048
ENSMUSG00000022003	Slc25a30	3.96848	6.79514	1.71228	5e-05	0.00230048
ENSMUSG00000038007	Acer2	0.671124	1.14876	1.7117	0.0005	0.0155533
ENSMUSG00000024713	Pcsk5	0.15729	0.269204	1.71151	0.00205	0.0461944
ENSMUSG00000026814	Eng	9.2244	15.7873	1.71147	5e-05	0.00230048
ENSMUSG00000060586	H2-Eb1	5.95398	10.1334	1.70195	5e-05	0.00230048
ENSMUSG00000000552	Zfp385a	1.14664	1.94392	1.69532	0.0001	0.00425863
ENSMUSG00000048612	Myof	0.475003	0.80275	1.68999	5e-05	0.00230048
ENSMUSG00000025203	Scd2	7.58897	12.8195	1.68923	5e-05	0.00230048
ENSMUSG00000017057	Il13ra1	0.497215	0.838473	1.68634	0.0002	0.00755092
ENSMUSG00000027560	Dok5	1.19107	2.0045	1.68294	0.0002	0.00755092
ENSMUSG00000079362	Gbp6	0.488477	0.820565	1.67984	0.0003	0.0103688
ENSMUSG00000061436	Hipk2	13.8071	23.1715	1.67823	5e-05	0.00230048
ENSMUSG00000023805	Synj2	5.28463	8.8688	1.67823	0.00105	0.0278747
ENSMUSG00000034205	Loxl2	0.844882	1.41568	1.67559	5e-05	0.00230048
ENSMUSG00000032011	Thy1	2.33012	3.90047	1.67394	5e-05	0.00230048
ENSMUSG00000064359	mt-Tg	6921.05	11577.6	1.67281	5e-05	0.00230048
ENSMUSG00000039208	Metrnl	1.43949	2.40347	1.66967	0.00095	0.0256967
ENSMUSG00000021256	Vash1	0.713599	1.1912	1.66928	0.0004	0.013188
ENSMUSG00000041577	Prelp	5.19344	8.64993	1.66555	5e-05	0.00230048
ENSMUSG00000044317	Gpr4	0.760864	1.26365	1.66081	0.00015	0.00604606
ENSMUSG00000026782	Abi2	2.18607	3.61474	1.65353	0.0004	0.013188
ENSMUSG00000026547	Tagln2	9.00038	14.8718	1.65235	5e-05	0.00230048
ENSMUSG00000025813	Homer2	1.59305	2.63067	1.65134	5e-05	0.00230048
ENSMUSG00000029718	Pcolce	13.7523	22.6618	1.64786	5e-05	0.00230048
ENSMUSG00000017493	Igfbp4	9.68106	15.9461	1.64714	0.0003	0.0103688
ENSMUSG00000027983	Cyp2u1	0.751966	1.23689	1.64487	0.00055	0.0167803
ENSMUSG00000010307	Tmem86a	1.59355	2.61393	1.64032	0.0002	0.00755092
ENSMUSG00000040046	Tph1	2.17878	3.57148	1.63921	0.00025	0.00894312
ENSMUSG00000037306	Man1c1	0.494463	0.809703	1.63754	0.00075	0.0213355
ENSMUSG00000033420	Antxr1	0.883569	1.44624	1.63682	5e-05	0.00230048
ENSMUSG00000026483	Fam129a	1.38416	2.26554	1.63676	5e-05	0.00230048
ENSMUSG00000029108	Pcdh7	0.419755	0.686331	1.63508	0.00185	0.0426275
ENSMUSG00000003477	Inmt	4.87346	7.96341	1.63404	5e-05	0.00230048
ENSMUSG00000063286	Gm8995	0.221743	0.361511	1.63032	0.00175	0.040783
ENSMUSG00000000753	Serpinf1	22.3792	36.3989	1.62646	5e-05	0.00230048
ENSMUSG00000068614	Actc1	45.1408	73.1707	1.62094	5e-05	0.00230048
ENSMUSG00000053158	Fes	0.704083	1.14035	1.61962	0.00095	0.0256967
ENSMUSG00000002847	Pla1a	2.0526	3.3239	1.61936	0.0001	0.00425863
ENSMUSG00000032788	Pdxk	1.73265	2.80182	1.61707	5e-05	0.00230048
ENSMUSG00000020902	Ntn1	1.09113	1.76239	1.6152	5e-05	0.00230048
ENSMUSG00000061100	Retnla	11.8311	19.0701	1.61186	5e-05	0.00230048
ENSMUSG00000040264	Gbp5	0.656901	1.05854	1.61141	0.0013	0.0330403
ENSMUSG00000035863	Palm	1.80533	2.89844	1.60549	5e-05	0.00230048
ENSMUSG00000055980	Irs1	3.84616	6.1679	1.60365	0.00075	0.0213355
ENSMUSG00000023951	Vegfa	100.548	161.027	1.60149	0.00035	0.0117839
ENSMUSG00000078486	Perm1	50.2465	80.1567	1.59527	5e-05	0.00230048
ENSMUSG00000041797	Abca9	0.993244	1.58351	1.59428	5e-05	0.00230048
ENSMUSG00000021411	Pxdc1	1.27959	2.03817	1.59283	0.0021	0.0467323
ENSMUSG00000028270	Gbp2	1.57932	2.50993	1.58925	0.00015	0.00604606
ENSMUSG00000025085	Ablim1	4.82134	7.66092	1.58896	5e-05	0.00230048
ENSMUSG00000020467	Efemp1	4.31758	6.85883	1.58858	0.0004	0.013188
ENSMUSG00000074743	Thbd	2.78952	4.41771	1.58368	5e-05	0.00230048
ENSMUSG00000029096	Htra3	5.0174	7.93246	1.58099	5e-05	0.00230048
ENSMUSG00000089901	Gm8113	6.09869	9.63949	1.58058	5e-05	0.00230048
ENSMUSG00000020908	Myh3	1.12999	1.7805	1.57568	5e-05	0.00230048
ENSMUSG00000026697	Myoc	8.84991	13.9445	1.57567	5e-05	0.00230048
ENSMUSG00000023905	Tnfrsf12a	12.05	18.9462	1.5723	5e-05	0.00230048
ENSMUSG00000056091	St3gal5	23.8778	37.5086	1.57086	5e-05	0.00230048
ENSMUSG00000029675	Eln	1.5441	2.42503	1.57051	0.0001	0.00425863
ENSMUSG00000024529	Lox	1.30013	2.04072	1.56963	5e-05	0.00230048
ENSMUSG00000008845	Cd163	1.3427	2.10438	1.56727	0.00015	0.00604606
ENSMUSG00000028527	Ak4	1.08192	1.69196	1.56385	0.00055	0.0167803
ENSMUSG00000027698	Nceh1	4.92481	7.69526	1.56255	5e-05	0.00230048
ENSMUSG00000069917	Hba-a2	14.3639	22.4352	1.56192	0.00035	0.0117839
ENSMUSG00000043719	Col6a6	0.419266	0.65466	1.56144	0.0002	0.00755092
ENSMUSG00000025647	Shisa5	3.82389	5.9658	1.56014	0.0001	0.00425863
ENSMUSG00000041261	Car8	1.44894	2.25891	1.55901	0.0001	0.00425863
ENSMUSG00000064225	Paqr9	0.568244	0.885568	1.55843	5e-05	0.00230048
ENSMUSG00000031250	Tnmd	1.62013	2.52408	1.55795	0.0019	0.0434994
ENSMUSG00000019899	Lama2	3.26643	5.0881	1.55769	5e-05	0.00230048
ENSMUSG00000044258	Ctla2a	2.72321	4.23771	1.55615	0.00025	0.00894312
ENSMUSG00000069919	Hba-a1	26.8131	41.6817	1.55453	5e-05	0.00230048
ENSMUSG00000056708	Ier5	1.81952	2.82698	1.5537	5e-05	0.00230048
ENSMUSG00000066705	Fxyd6	10.8054	16.7835	1.55325	5e-05	0.00230048
ENSMUSG00000051335	Gfod1	0.487369	0.75606	1.55131	0.00055	0.0167803
ENSMUSG00000069763	Tmem100	11.5405	17.8797	1.5493	5e-05	0.00230048
ENSMUSG00000023046	Igfbp6	10.6167	16.4242	1.54702	5e-05	0.00230048
ENSMUSG00000022096	Hr	11.9147	18.4313	1.54694	0.0002	0.00755092
ENSMUSG00000003541	Ier3	3.41534	5.27887	1.54564	0.00045	0.014405
ENSMUSG00000030433	Sbk2	49.2874	76.1683	1.54539	0.0001	0.00425863
ENSMUSG00000034648	Lrrn1	1.3685	2.11109	1.54263	0.0002	0.00755092
ENSMUSG00000037206	Islr	3.38408	5.21763	1.54182	5e-05	0.00230048
ENSMUSG00000020032	Nuak1	3.72905	5.7358	1.53814	0.0006	0.0180745
ENSMUSG00000031342	Gpm6b	0.689578	1.06003	1.53722	0.0013	0.0330403
ENSMUSG00000025278	Flnb	1.64129	2.51953	1.53509	5e-05	0.00230048
ENSMUSG00000035493	Tgfbi	3.50215	5.37446	1.53462	5e-05	0.00230048
ENSMUSG00000027386	Fbln7	0.829029	1.26798	1.52948	0.0016	0.0382849
ENSMUSG00000036103	Colec12	1.02605	1.56888	1.52905	0.00065	0.0192964
ENSMUSG00000041734	Kirrel	0.563809	0.861683	1.52832	0.00025	0.00894312
ENSMUSG00000003178	Mical3	3.97151	6.06271	1.52655	5e-05	0.00230048
ENSMUSG00000075602	Ly6a	37.2286	56.8233	1.52633	5e-05	0.00230048
ENSMUSG00000029231	Pdgfra	1.5478	2.36219	1.52616	5e-05	0.00230048
ENSMUSG00000039220	Ppp1r10	4.54652	6.93808	1.52602	5e-05	0.00230048
ENSMUSG00000000184	Ccnd2	1.56164	2.38191	1.52526	5e-05	0.00230048
ENSMUSG00000005087	Cd44	0.853396	1.30085	1.52432	0.0009	0.0246707
ENSMUSG00000034463	Scara3	1.19669	1.82104	1.52173	0.0005	0.0155533
ENSMUSG00000048490	Nrip1	4.53018	6.89269	1.5215	5e-05	0.00230048
ENSMUSG00000030747	Dgat2	10.6596	16.1998	1.51974	5e-05	0.00230048
ENSMUSG00000030643	Rab30	2.06352	3.13236	1.51797	0.0021	0.0467323
ENSMUSG00000030313	Dennd5b	0.66794	1.01372	1.51768	0.00135	0.0337712
ENSMUSG00000038522	AI317395	1.68548	2.55487	1.51581	0.00045	0.014405
ENSMUSG00000026748	Plxdc2	3.67248	5.56626	1.51567	0.0015	0.0365647
ENSMUSG00000022462	Slc38a2	32.093	48.6345	1.51542	5e-05	0.00230048
ENSMUSG00000022098	Bmp1	2.28923	3.4606	1.51169	5e-05	0.00230048
ENSMUSG00000066687	Zbtb16	7.45682	11.2695	1.5113	5e-05	0.00230048
ENSMUSG00000039474	Wfs1	16.4335	24.8315	1.51103	0.0001	0.00425863
ENSMUSG00000022261	Sdc2	2.12399	3.20231	1.50769	0.00015	0.00604606
ENSMUSG00000005397	Nid1	5.65764	8.52552	1.5069	5e-05	0.00230048
ENSMUSG00000038587	Akap12	1.29062	1.94446	1.50661	0.0001	0.00425863
ENSMUSG00000026879	Gsn	139.638	210.337	1.5063	5e-05	0.00230048
ENSMUSG00000090958	Lrrc32	0.901502	1.35761	1.50594	0.00125	0.0321118
ENSMUSG00000055172	C1ra	1.34713	2.02547	1.50354	0.0011	0.0289336
ENSMUSG00000038530	Rgs4	2.01942	3.03559	1.5032	0.00095	0.0256967
ENSMUSG00000044456	Rin3	1.31172	1.96687	1.49946	0.0008	0.0226229
ENSMUSG00000030220	Arhgdib	3.81379	5.71704	1.49904	0.0008	0.0226229
ENSMUSG00000021047	Nova1	0.416673	0.624294	1.49828	0.00155	0.0374013
ENSMUSG00000030748	Il4ra	0.900528	1.3429	1.49124	0.0005	0.0155533
ENSMUSG00000003746	Man1a	1.32991	1.98227	1.49053	0.0001	0.00425863
ENSMUSG00000027864	Ptgfrn	1.01269	1.50533	1.48647	0.0004	0.013188
ENSMUSG00000019577	Pdk4	139.173	206.671	1.48499	5e-05	0.00230048
ENSMUSG00000052305	Hbb-bs	97.4257	144.243	1.48054	5e-05	0.00230048
ENSMUSG00000024900	Cpt1a	1.32378	1.95766	1.47884	0.0003	0.0103688
ENSMUSG00000050721	Plekho2	1.22705	1.81272	1.4773	0.0014	0.0347185
ENSMUSG00000026411	Tmem9	6.6607	9.82809	1.47553	0.002	0.0452816
ENSMUSG00000021508	Cxcl14	9.23058	13.6138	1.47486	5e-05	0.00230048
ENSMUSG00000026728	Vim	51.3105	75.6559	1.47447	0.00045	0.014405
ENSMUSG00000030208	Emp1	7.25018	10.6895	1.47438	5e-05	0.00230048
ENSMUSG00000023845	Lnpep	2.28952	3.36998	1.47192	5e-05	0.00230048
ENSMUSG00000032501	Trib1	2.65487	3.90406	1.47053	5e-05	0.00230048
ENSMUSG00000029178	Klf3	1.88229	2.76776	1.47042	0.00135	0.0337712
ENSMUSG00000015568	Lpl	97.5125	143.283	1.46938	5e-05	0.00230048
ENSMUSG00000021895	Arhgef3	1.83647	2.69763	1.46892	0.0002	0.00755092
ENSMUSG00000046806	3110062M04Rik	11.4037	16.7311	1.46716	5e-05	0.00230048
ENSMUSG00000025104	Hdgfrp3	0.938441	1.37362	1.46373	0.00185	0.0426275
ENSMUSG00000057604	Lmcd1	36.0295	52.7241	1.46336	5e-05	0.00230048
ENSMUSG00000004508	Gab2	1.03216	1.51022	1.46316	0.0002	0.00755092
ENSMUSG00000028836	Slc30a2	8.17615	11.9324	1.45942	5e-05	0.00230048
ENSMUSG00000038370	Pcp4l1	9.18345	13.3617	1.45498	5e-05	0.00230048
ENSMUSG00000007817	Zmiz1	4.1407	6.02212	1.45437	0.0005	0.0155533
ENSMUSG00000038521	C1s1	4.57889	6.64413	1.45104	0.0021	0.0467323
ENSMUSG00000038594	Cep85l	4.82942	7.00662	1.45082	0.0001	0.00425863
ENSMUSG00000055322	Tns1	40.3692	58.5273	1.4498	0.00165	0.0392843
ENSMUSG00000054843	Atrnl1	1.19826	1.73364	1.4468	0.0003	0.0103688
ENSMUSG00000024803	Ankrd1	3.86446	5.58925	1.44632	0.00045	0.014405
ENSMUSG00000034810	Scn7a	0.696039	1.00621	1.44562	0.00055	0.0167803
ENSMUSG00000025784	Clec3b	16.0564	23.166	1.44279	0.00015	0.00604606
ENSMUSG00000034509	Mad2l1bp	9.98069	14.3723	1.44001	5e-05	0.00230048
ENSMUSG00000020354	Sgcd	11.556	16.5973	1.43625	0.0001	0.00425863
ENSMUSG00000001995	Sipa1l2	0.665549	0.955554	1.43574	0.00185	0.0426275
ENSMUSG00000031502	Col4a1	11.6601	16.7326	1.43503	0.0009	0.0246707
ENSMUSG00000055013	Agap1	1.44598	2.06751	1.42983	0.00185	0.0426275
ENSMUSG00000070436	Serpinh1	18.7336	26.7726	1.42912	5e-05	0.00230048
ENSMUSG00000024981	Acsl5	1.58163	2.25995	1.42887	0.0017	0.0400087
ENSMUSG00000058624	Gda	1.4499	2.07026	1.42786	0.00045	0.014405
ENSMUSG00000030214	Plbd1	8.18342	11.6811	1.42741	5e-05	0.00230048
ENSMUSG00000039601	Rcan2	21.9452	31.2665	1.42475	5e-05	0.00230048
ENSMUSG00000013846	St3gal1	5.71229	8.13381	1.42391	5e-05	0.00230048
ENSMUSG00000033610	Pank1	3.64904	5.19218	1.42289	0.00045	0.014405
ENSMUSG00000022425	Enpp2	3.56658	5.06206	1.4193	0.0006	0.0180745
ENSMUSG00000008393	Carhsp1	2.58503	3.66488	1.41773	0.0011	0.0289336
ENSMUSG00000014846	Tppp3	27.0314	38.319	1.41757	5e-05	0.00230048
ENSMUSG00000020019	Ntn4	1.53367	2.17404	1.41754	0.00145	0.0355275
ENSMUSG00000027513	Pck1	8.40266	11.866	1.41217	0.0005	0.0155533
ENSMUSG00000063142	Kcnma1	6.48496	9.1535	1.4115	0.00085	0.0236627
ENSMUSG00000020601	Trib2	3.4824	4.911	1.41023	0.00025	0.00894312
ENSMUSG00000042745	Id1	6.31321	8.89751	1.40935	0.00225	0.0491531
ENSMUSG00000026574	Dpt	18.1465	25.5559	1.40831	5e-05	0.00230048
ENSMUSG00000022220	Adcy4	2.02549	2.85221	1.40816	0.0009	0.0246707
ENSMUSG00000068699	Flnc	73.3407	103.101	1.40578	5e-05	0.00230048
ENSMUSG00000025969	Nrp2	1.40727	1.97803	1.40558	0.0006	0.0180745
ENSMUSG00000022443	Myh9	6.31525	8.87054	1.40462	5e-05	0.00230048
ENSMUSG00000036446	Lum	7.884	11.0603	1.40288	0.00015	0.00604606
ENSMUSG00000022707	Gbe1	25.7119	36.0477	1.40199	0.00155	0.0374013
ENSMUSG00000026028	Trak2	22.853	32.0106	1.40072	5e-05	0.00230048
ENSMUSG00000018217	Pmp22	8.37456	11.7189	1.39935	0.00015	0.00604606
ENSMUSG00000026421	Csrp1	9.33686	13.0555	1.39828	0.0004	0.013188
ENSMUSG00000021702	Thbs4	11.7428	16.4064	1.39715	5e-05	0.00230048
ENSMUSG00000041445	Mmrn2	2.81252	3.92021	1.39384	0.0005	0.0155533
ENSMUSG00000005483	Dnajb1	3.52928	4.89642	1.38737	0.0017	0.0400087
ENSMUSG00000058230	Arhgap35	6.86306	9.51633	1.3866	0.00015	0.00604606
ENSMUSG00000018593	Sparc	56.7317	78.6388	1.38615	5e-05	0.00230048
ENSMUSG00000026623	Lpgat1	5.73232	7.93925	1.385	5e-05	0.00230048
ENSMUSG00000019951	Uhrf1bp1l	2.6878	3.71829	1.3834	0.0002	0.00755092
ENSMUSG00000032942	Ucp3	51.5743	71.3364	1.38318	0.00045	0.014405
ENSMUSG00000029361	Nos1	15.8998	21.968	1.38165	0.0002	0.00755092
ENSMUSG00000039704	Lmbrd2	2.64584	3.64894	1.37912	0.0013	0.0330403
ENSMUSG00000021709	Erbb2ip	10.665	14.7028	1.3786	5e-05	0.00230048
ENSMUSG00000004891	Nes	7.34539	10.1244	1.37833	0.0001	0.00425863
ENSMUSG00000031207	Msn	8.11122	11.1784	1.37814	0.00015	0.00604606
ENSMUSG00000024074	Crim1	7.94771	10.9521	1.37802	5e-05	0.00230048
ENSMUSG00000030536	Iqgap1	2.67624	3.68659	1.37753	0.0002	0.00755092
ENSMUSG00000041702	Btbd7	2.59948	3.57555	1.37549	0.00045	0.014405
ENSMUSG00000002944	Cd36	63.7774	87.6722	1.37466	5e-05	0.00230048
ENSMUSG00000032440	Tgfbr2	4.54789	6.25054	1.37438	0.00035	0.0117839
ENSMUSG00000039286	Fndc3b	1.89772	2.60057	1.37037	0.001	0.0268462
ENSMUSG00000008540	Mgst1	59.0458	80.7197	1.36707	0.00025	0.00894312
ENSMUSG00000049641	Vgll2	10.6989	14.6165	1.36617	0.00085	0.0236627
ENSMUSG00000022665	Ccdc80	4.63249	6.3136	1.3629	0.0007	0.0202349
ENSMUSG00000046230	Vps13a	2.53093	3.43778	1.35831	0.00025	0.00894312
ENSMUSG00000025780	Itih5	2.0139	2.72864	1.3549	0.00075	0.0213355
ENSMUSG00000001473	Tubb6	8.78325	11.8893	1.35363	0.0007	0.0202349
ENSMUSG00000021277	Traf3	4.11139	5.56325	1.35313	0.00035	0.0117839
ENSMUSG00000035258	Abi3bp	2.77835	3.75553	1.35171	0.002	0.0452816
ENSMUSG00000025509	Pnpla2	92.0246	123.83	1.34562	0.00145	0.0355275
ENSMUSG00000035992	Fnip1	10.4868	14.1041	1.34494	5e-05	0.00230048
ENSMUSG00000054263	Lifr	6.61234	8.87122	1.34162	0.0002	0.00755092
ENSMUSG00000032231	Anxa2	20.5064	27.4979	1.34094	0.00145	0.0355275
ENSMUSG00000021622	Ckmt2	705.856	945.654	1.33973	0.00065	0.0192964
ENSMUSG00000031563	Wwc2	1.52338	2.04073	1.33961	0.0017	0.0400087
ENSMUSG00000041559	Fmod	11.6129	15.4881	1.3337	0.00075	0.0213355
ENSMUSG00000027999	Pla2g12a	22.8387	30.4519	1.33335	0.0006	0.0180745
ENSMUSG00000001027	Scn4a	61.3506	81.7248	1.33209	0.00165	0.0392843
ENSMUSG00000038729	Akap2	8.0235	10.6326	1.32518	0.00065	0.0192964
ENSMUSG00000027559	Car3	514.399	681.012	1.3239	0.001	0.0268462
ENSMUSG00000031352	Hccs	21.9776	29.0678	1.32261	0.00145	0.0355275
ENSMUSG00000022594	Lynx1	46.4812	61.3672	1.32026	0.00035	0.0117839
ENSMUSG00000016382	Pls3	5.98564	7.88748	1.31773	0.00215	0.0474758
ENSMUSG00000021140	Pcnx	10.5385	13.8782	1.3169	0.00045	0.014405
ENSMUSG00000039512	Uhrf1bp1	5.32609	7.00238	1.31473	0.00095	0.0256967
ENSMUSG00000019929	Dcn	100.905	131.892	1.30709	0.0011	0.0289336
ENSMUSG00000020300	Cpeb4	22.1909	28.9602	1.30505	0.0015	0.0365647
ENSMUSG00000029657	Hsph1	35.1704	45.8857	1.30467	0.00135	0.0337712
ENSMUSG00000038068	Rnf144b	7.60643	9.90237	1.30184	0.0012	0.0310503
ENSMUSG00000037003	Tenc1	6.86229	8.91134	1.2986	0.00165	0.0392843
ENSMUSG00000062373	Tmem65	46.2032	59.9752	1.29807	0.00075	0.0213355
ENSMUSG00000022270	Fam134b	56.009	72.5893	1.29603	0.0017	0.0400087
ENSMUSG00000045246	Kcng4	13.9177	18.0093	1.29399	0.00125	0.0321118
ENSMUSG00000031596	Slc7a2	8.75226	11.323	1.29372	0.00225	0.0491531
ENSMUSG00000035133	Arhgap5	7.48791	9.61307	1.28381	0.0022	0.0482819
ENSMUSG00000044086	Lmod3	49.0342	62.9129	1.28304	0.0012	0.0310503
ENSMUSG00000020154	Ptprb	4.28119	5.43948	1.27055	0.00215	0.0474758

## Sheet: Down in D3-KO muscle
gene_id	Gene Symbol	Mean FPKM WT	Mean FPKM D3-KO	Fold Change (D3-KO/WT)	p_value	q_value
ENSMUSG00000041845	Rhod	7.25608	0.333706	-21.7439	5e-05	0.00230048
ENSMUSG00000043424	Eif3j2	1.53835	0.105681	-14.5565	5e-05	0.00230048
ENSMUSG00000032717	Mdfi	1.20647	0.251785	-4.79167	0.0007	0.0202349
ENSMUSG00000010592	Dazl	0.410049	0.0979131	-4.18789	5e-05	0.00230048
ENSMUSG00000026904	Slc4a10	0.720523	0.195704	-3.6817	5e-05	0.00230048
ENSMUSG00000083161	Gm11427	0.372773	0.124832	-2.9862	0.00175	0.040783
ENSMUSG00000026147	Col9a1	0.72226	0.2675	-2.70004	5e-05	0.00230048
ENSMUSG00000030772	Dkk3	27.0182	11.0418	-2.4469	5e-05	0.00230048
ENSMUSG00000048373	Fgfbp1	5.2576	2.20251	-2.38709	5e-05	0.00230048
ENSMUSG00000035171	1110059E24Rik	10.2231	4.30796	-2.37307	5e-05	0.00230048
ENSMUSG00000039419	Cntnap2	2.89064	1.24081	-2.32964	5e-05	0.00230048
ENSMUSG00000002910	Arrdc2	29.8406	13.095	-2.27878	5e-05	0.00230048
ENSMUSG00000030402	Ppm1n	0.686797	0.309537	-2.21879	0.0002	0.00755092
ENSMUSG00000045036	Tmem232	0.331869	0.15278	-2.1722	0.00105	0.0278747
ENSMUSG00000002489	Tiam1	6.53866	3.12333	-2.09349	0.0001	0.00425863
ENSMUSG00000099552	9830004L10Rik	4.52704	2.16392	-2.09206	5e-05	0.00230048
ENSMUSG00000042532	Golga7b	3.59156	1.77303	-2.02566	5e-05	0.00230048
ENSMUSG00000027827	Kcnab1	7.97659	3.96809	-2.01018	5e-05	0.00230048
ENSMUSG00000028197	Col24a1	2.3652	1.18626	-1.99383	5e-05	0.00230048
ENSMUSG00000036856	Wnt4	6.71778	3.39852	-1.97668	5e-05	0.00230048
ENSMUSG00000032338	Hcn4	0.277049	0.140564	-1.97098	0.0013	0.0330403
ENSMUSG00000007480	Mc5r	1.54252	0.817614	-1.88661	0.00055	0.0167803
ENSMUSG00000034472	Rasd2	32.2476	17.2222	-1.87244	5e-05	0.00230048
ENSMUSG00000025036	Sfxn2	1.4866	0.79825	-1.86232	5e-05	0.00230048
ENSMUSG00000019851	Perp	0.865707	0.468685	-1.8471	0.00075	0.0213355
ENSMUSG00000030838	Ush1c	8.8771	5.1626	-1.7195	5e-05	0.00230048
ENSMUSG00000073375	Lrrc30	86.7908	50.6907	-1.71216	5e-05	0.00230048
ENSMUSG00000022490	Ppp1r1a	27.4523	16.1317	-1.70176	5e-05	0.00230048
ENSMUSG00000021928	Ebpl	2.21977	1.30685	-1.69857	5e-05	0.00230048
ENSMUSG00000035799	Twist1	1.80004	1.06484	-1.69043	0.0004	0.013188
ENSMUSG00000026012	Cd28	1.76294	1.04815	-1.68195	0.00065	0.0192964
ENSMUSG00000039372	March4	0.369831	0.220231	-1.67929	0.00195	0.0444308
ENSMUSG00000031112	Stk26	3.19411	1.90844	-1.67368	5e-05	0.00230048
ENSMUSG00000052331	Ankrd44	6.16695	3.69135	-1.67065	0.00015	0.00604606
ENSMUSG00000037738	Nek5	0.902105	0.541822	-1.66495	0.0016	0.0382849
ENSMUSG00000050211	Pla2g4e	8.96642	5.42602	-1.65249	5e-05	0.00230048
ENSMUSG00000050332	Amer1	2.4007	1.46469	-1.63905	5e-05	0.00230048
ENSMUSG00000023572	Ccndbp1	33.5803	20.4887	-1.63897	0.00095	0.0256967
ENSMUSG00000040562	Gstm2	35.9971	22.0317	-1.63388	5e-05	0.00230048
ENSMUSG00000025420	Katnal2	5.55229	3.40926	-1.62859	0.00015	0.00604606
ENSMUSG00000025213	Kazald1	3.19575	1.98685	-1.60845	0.0007	0.0202349
ENSMUSG00000025352	Gdf11	9.31465	5.80015	-1.60593	5e-05	0.00230048
ENSMUSG00000028551	Cdkn2c	9.87736	6.18955	-1.59581	5e-05	0.00230048
ENSMUSG00000059493	Nhs	0.661329	0.415511	-1.5916	0.00015	0.00604606
ENSMUSG00000027496	Aurka	10.7413	6.7586	-1.58928	0.00035	0.0117839
ENSMUSG00000025212	Sfxn3	11.7313	7.46185	-1.57217	5e-05	0.00230048
ENSMUSG00000087410	2310065F04Rik	60.5534	38.533	-1.57147	5e-05	0.00230048
ENSMUSG00000079434	Neu2	7.12864	4.59407	-1.5517	5e-05	0.00230048
ENSMUSG00000024014	Pim1	7.39842	4.7856	-1.54598	5e-05	0.00230048
ENSMUSG00000005716	Pvalb	12360.6	8001.85	-1.54472	0.0002	0.00755092
ENSMUSG00000068373	D430041D05Rik	1.84786	1.20218	-1.53709	0.0022	0.0482819
ENSMUSG00000053317	Sec61b	28.2587	18.4062	-1.53528	0.0001	0.00425863
ENSMUSG00000053297	AI854703	0.852529	0.556952	-1.5307	0.0021	0.0467323
ENSMUSG00000059201	Lep	1.57185	1.02709	-1.53039	0.0021	0.0467323
ENSMUSG00000039081	Zfp503	1.40407	0.919253	-1.5274	0.00055	0.0167803
ENSMUSG00000055116	Arntl	9.51103	6.26098	-1.5191	5e-05	0.00230048
ENSMUSG00000032184	Lysmd2	4.45923	2.95145	-1.51086	0.0012	0.0310503
ENSMUSG00000017677	Wsb1	7.9468	5.28475	-1.50372	0.0012	0.0310503
ENSMUSG00000014075	Tctex1d2	7.75986	5.16437	-1.50258	0.00095	0.0256967
ENSMUSG00000038418	Egr1	3.23575	2.16496	-1.4946	0.0002	0.00755092
ENSMUSG00000042770	Hebp1	6.01871	4.0298	-1.49355	0.001	0.0268462
ENSMUSG00000002565	Scin	1.89907	1.27431	-1.49027	0.0007	0.0202349
ENSMUSG00000028444	Cntfr	5.33698	3.58354	-1.4893	0.00025	0.00894312
ENSMUSG00000006542	Prkag3	80.8642	54.7642	-1.47659	0.00025	0.00894312
ENSMUSG00000040653	Ppp1r14c	58.5676	39.7485	-1.47345	5e-05	0.00230048
ENSMUSG00000048546	Tob2	22.1058	15.1078	-1.4632	5e-05	0.00230048
ENSMUSG00000067279	Ppp1r3c	234.612	160.392	-1.46274	5e-05	0.00230048
ENSMUSG00000087090	Nctc1	59.5452	40.7508	-1.4612	5e-05	0.00230048
ENSMUSG00000039221	Rpl22l1	50.4926	34.6011	-1.45928	0.00065	0.0192964
ENSMUSG00000070803	Cited4	10.962	7.5227	-1.45719	0.0002	0.00755092
ENSMUSG00000075701	Vimp	17.8181	12.2464	-1.45497	0.0001	0.00425863
ENSMUSG00000030701	Plekhb1	57.9898	39.8735	-1.45434	5e-05	0.00230048
ENSMUSG00000023067	Cdkn1a	9.40323	6.47067	-1.45321	0.0002	0.00755092
ENSMUSG00000056973	Ces1d	43.9061	30.2334	-1.45224	0.00045	0.014405
ENSMUSG00000023153	Tmem52	64.396	44.5171	-1.44655	5e-05	0.00230048
ENSMUSG00000042225	Ammecr1	1.33199	0.93058	-1.43135	0.0014	0.0347185
ENSMUSG00000038781	Stap2	4.95393	3.4815	-1.42293	0.00195	0.0444308
ENSMUSG00000038175	Mylip	5.39246	3.80777	-1.41617	0.0004	0.013188
ENSMUSG00000044986	Tst	17.9116	12.6759	-1.41304	0.0003	0.0103688
ENSMUSG00000020722	Cacng1	222.212	157.655	-1.40948	5e-05	0.00230048
ENSMUSG00000027654	Fam83d	3.99337	2.83583	-1.40818	0.0011	0.0289336
ENSMUSG00000028445	Enho	9.31481	6.61818	-1.40746	0.0014	0.0347185
ENSMUSG00000036611	Eepd1	70.6479	50.337	-1.4035	5e-05	0.00230048
ENSMUSG00000032288	Imp3	19.4205	13.9235	-1.3948	0.00025	0.00894312
ENSMUSG00000057719	Sh3rf2	7.36007	5.28385	-1.39294	0.0005	0.0155533
ENSMUSG00000024294	Mib1	39.5139	28.3729	-1.39266	0.00175	0.040783
ENSMUSG00000051456	Hspb3	34.1377	24.5584	-1.39006	0.00025	0.00894312
ENSMUSG00000029312	Klhl8	14.9383	10.8183	-1.38084	0.00025	0.00894312
ENSMUSG00000048416	Mlf1	241.525	175.596	-1.37546	5e-05	0.00230048
ENSMUSG00000024570	Rbfa	12.2962	8.98644	-1.36831	0.00145	0.0355275
ENSMUSG00000037493	Cib2	102.091	74.6407	-1.36777	5e-05	0.00230048
ENSMUSG00000031239	Itm2a	54.5544	39.988	-1.36427	0.00015	0.00604606
ENSMUSG00000025035	Arl3	52.3377	38.3917	-1.36326	0.0004	0.013188
ENSMUSG00000042254	Cilp	15.5057	11.398	-1.36039	0.00065	0.0192964
ENSMUSG00000071342	Lsmem1	30.1909	22.2145	-1.35906	0.0005	0.0155533
ENSMUSG00000071711	Mpst	39.3577	28.9782	-1.35818	0.00025	0.00894312
ENSMUSG00000034714	Ttyh2	5.59473	4.1287	-1.35508	0.00095	0.0256967
ENSMUSG00000055435	Maf	50.6516	37.4127	-1.35386	0.00035	0.0117839
ENSMUSG00000042607	Asb4	6.78371	5.02538	-1.34989	0.00115	0.0300829
ENSMUSG00000022610	Mapk12	86.5892	64.1534	-1.34972	5e-05	0.00230048
ENSMUSG00000019933	2310015B20Rik	236.735	175.44	-1.34938	0.0011	0.0289336
ENSMUSG00000024134	Six2	7.9472	5.89339	-1.34849	0.0018	0.041812
ENSMUSG00000047187	Rab2a	119.351	88.5402	-1.34799	0.00015	0.00604606
ENSMUSG00000024065	Ehd3	4.53447	3.36562	-1.34729	0.0017	0.0400087
ENSMUSG00000030774	Pak1	13.0256	9.70434	-1.34224	0.00035	0.0117839
ENSMUSG00000021453	Gadd45g	55.5006	41.6179	-1.33358	0.0007	0.0202349
ENSMUSG00000027075	Slc43a1	7.30517	5.4817	-1.33265	0.00215	0.0474758
ENSMUSG00000030421	Uri1	10.4588	7.85216	-1.33196	0.0007	0.0202349
ENSMUSG00000024764	Naa40	6.21815	4.66869	-1.33188	0.00135	0.0337712
ENSMUSG00000031109	Enox2	5.58465	4.19704	-1.33062	0.0021	0.0467323
ENSMUSG00000020386	Sar1b	462.127	347.631	-1.32936	0.0005	0.0155533
ENSMUSG00000039478	Micu3	10.5343	7.98017	-1.32006	0.0014	0.0347185
ENSMUSG00000051319	1500011K16Rik	69.8812	53.0669	-1.31685	0.0012	0.0310503
ENSMUSG00000028964	Park7	700.219	532.711	-1.31444	0.00125	0.0321118
ENSMUSG00000030102	Itpr1	7.22283	5.49502	-1.31443	0.00085	0.0236627
ENSMUSG00000020029	Nudt4	157.867	120.28	-1.3125	0.00085	0.0236627
ENSMUSG00000058600	Rpl30	192.886	147.289	-1.30958	0.00135	0.0337712
ENSMUSG00000030401	Rtn2	758.201	579.172	-1.30911	0.0005	0.0155533
ENSMUSG00000023074	Mospd1	60.986	46.6813	-1.30643	0.00115	0.0300829
ENSMUSG00000058135	Gstm1	92.7678	71.1408	-1.304	0.00135	0.0337712
ENSMUSG00000035642	Aamdc	195.341	150.92	-1.29433	0.0021	0.0467323
ENSMUSG00000058013	Sept11	11.3744	8.84808	-1.28552	0.0016	0.0382849
ENSMUSG00000079278	Tmem233	108.213	84.2922	-1.28378	0.00155	0.0374013
ENSMUSG00000039105	Atp6v1g1	95.4351	74.7226	-1.27719	0.00185	0.0426275
ENSMUSG00000042834	Nrep	75.7072	59.4533	-1.27339	0.00195	0.0444308

## Sheet: GO terms enriched  D3-KO muscle
Category	Term	Count	%	p_value	Genes	List Total	Pop Hits	Pop Total	Fold Enrichment	Bonferroni	Benjamini	FDR
GOTERM_BP_FAT	GO:0006955~immune response	40	9.47867	1.22391e-12	ENSMUSG00000036887, ENSMUSG00000028268, ENSMUSG00000026656, ENSMUSG00000026395, ENSMUSG00000004266, ENSMUSG00000036594, ENSMUSG00000022887, ENSMUSG00000027611, ENSMUSG00000028270, ENSMUSG00000023951, ENSMUSG00000034641, ENSMUSG00000059498, ENSMUSG00000049103, ENSMUSG00000024610, ENSMUSG00000026365, ENSMUSG00000036103, ENSMUSG00000073421, ENSMUSG00000029373, ENSMUSG00000023224, ENSMUSG00000039005,…	304	471	13588	3.79595	2.36092e-09	2.36092e-09	2.09541e-09
GOTERM_BP_FAT	GO:0002684~positive regulation of immune system process	25	5.92417	3.27106e-11	ENSMUSG00000058099, ENSMUSG00000036887, ENSMUSG00000040152, ENSMUSG00000026395, ENSMUSG00000021457, ENSMUSG00000004266, ENSMUSG00000022887, ENSMUSG00000036594, ENSMUSG00000059498, ENSMUSG00000024610, ENSMUSG00000026365, ENSMUSG00000023224, ENSMUSG00000039005, ENSMUSG00000036908, ENSMUSG00000030748, ENSMUSG00000040751, ENSMUSG00000015396, ENSMUSG00000036905, ENSMUSG00000036896, ENSMUSG00000055172,…	304	206	13588	5.42444	6.30988e-08	3.15494e-08	5.60027e-08
GOTERM_BP_FAT	GO:0009611~response to wounding	32	7.58294	4.38566e-11	ENSMUSG00000036887, ENSMUSG00000056529, ENSMUSG00000040152, ENSMUSG00000004266, ENSMUSG00000022887, ENSMUSG00000027611, ENSMUSG00000022383, ENSMUSG00000059498, ENSMUSG00000049103, ENSMUSG00000026193, ENSMUSG00000026365, ENSMUSG00000021091, ENSMUSG00000005087, ENSMUSG00000029373, ENSMUSG00000023224, ENSMUSG00000033825, ENSMUSG00000039005, ENSMUSG00000004814, ENSMUSG00000036905, ENSMUSG00000009185,…	304	347	13588	4.12195	8.45993e-08	2.81998e-08	7.50853e-08
GOTERM_BP_FAT	GO:0002253~activation of immune response	17	4.02844	5.96553e-11	ENSMUSG00000039005, ENSMUSG00000058099, ENSMUSG00000036887, ENSMUSG00000040751, ENSMUSG00000036908, ENSMUSG00000036905, ENSMUSG00000026395, ENSMUSG00000021457, ENSMUSG00000004266, ENSMUSG00000036896, ENSMUSG00000022887, ENSMUSG00000055172, ENSMUSG00000073418, ENSMUSG00000038521, ENSMUSG00000026365, ENSMUSG00000032011, ENSMUSG00000023224	304	86	13588	8.83553	1.15075e-07	2.87688e-08	1.02134e-07
GOTERM_BP_FAT	GO:0050778~positive regulation of immune response	20	4.73934	1.70119e-10	ENSMUSG00000039005, ENSMUSG00000058099, ENSMUSG00000036887, ENSMUSG00000040751, ENSMUSG00000036908, ENSMUSG00000036905, ENSMUSG00000026395, ENSMUSG00000021457, ENSMUSG00000004266, ENSMUSG00000036896, ENSMUSG00000022887, ENSMUSG00000036594, ENSMUSG00000055172, ENSMUSG00000059498, ENSMUSG00000073418, ENSMUSG00000038521, ENSMUSG00000026365, ENSMUSG00000032011, ENSMUSG00000016024, ENSMUSG00000023224	304	136	13588	6.57314	3.28159e-07	6.56319e-08	2.91254e-07
GOTERM_BP_FAT	GO:0006954~inflammatory response	25	5.92417	2.09747e-10	ENSMUSG00000036887, ENSMUSG00000056529, ENSMUSG00000040152, ENSMUSG00000022887, ENSMUSG00000059498, ENSMUSG00000049103, ENSMUSG00000026193, ENSMUSG00000026365, ENSMUSG00000021091, ENSMUSG00000005087, ENSMUSG00000023224, ENSMUSG00000039005, ENSMUSG00000033825, ENSMUSG00000004814, ENSMUSG00000036905, ENSMUSG00000009185, ENSMUSG00000017493, ENSMUSG00000036896, ENSMUSG00000055172, ENSMUSG00000048376,…	304	225	13588	4.96637	4.04603e-07	6.74338e-08	3.59101e-07
GOTERM_BP_FAT	GO:0002252~immune effector process	19	4.50237	3.58105e-10	ENSMUSG00000036887, ENSMUSG00000026656, ENSMUSG00000040751, ENSMUSG00000036905, ENSMUSG00000026395, ENSMUSG00000004266, ENSMUSG00000036896, ENSMUSG00000022887, ENSMUSG00000036594, ENSMUSG00000055172, ENSMUSG00000059498, ENSMUSG00000024610, ENSMUSG00000058818, ENSMUSG00000000732, ENSMUSG00000073418, ENSMUSG00000038521, ENSMUSG00000026365, ENSMUSG00000016024, ENSMUSG00000023224	304	126	13588	6.74008	6.90785e-07	9.86836e-08	6.13099e-07
GOTERM_BP_FAT	GO:0048584~positive regulation of response to stimulus	22	5.21327	1.03702e-09	ENSMUSG00000039005, ENSMUSG00000058099, ENSMUSG00000036887, ENSMUSG00000040751, ENSMUSG00000036908, ENSMUSG00000040152, ENSMUSG00000036905, ENSMUSG00000026395, ENSMUSG00000021457, ENSMUSG00000004266, ENSMUSG00000036896, ENSMUSG00000022887, ENSMUSG00000036594, ENSMUSG00000061436, ENSMUSG00000055172, ENSMUSG00000059498, ENSMUSG00000073418, ENSMUSG00000026365, ENSMUSG00000038521, ENSMUSG00000032011,…	304	186	13588	5.28679	2.00042e-06	2.50052e-07	1.77545e-06
GOTERM_BP_FAT	GO:0002526~acute inflammatory response	15	3.5545	2.65374e-09	ENSMUSG00000039005, ENSMUSG00000036887, ENSMUSG00000036905, ENSMUSG00000036896, ENSMUSG00000022887, ENSMUSG00000055172, ENSMUSG00000059498, ENSMUSG00000026193, ENSMUSG00000008845, ENSMUSG00000038521, ENSMUSG00000026365, ENSMUSG00000073418, ENSMUSG00000021091, ENSMUSG00000016024, ENSMUSG00000023224	304	81	13588	8.27729	5.11905e-06	5.68785e-07	4.54337e-06
GOTERM_BP_FAT	GO:0002443~leukocyte mediated immunity	15	3.5545	9.46434e-09	ENSMUSG00000036887, ENSMUSG00000026656, ENSMUSG00000040751, ENSMUSG00000036905, ENSMUSG00000004266, ENSMUSG00000036896, ENSMUSG00000036594, ENSMUSG00000055172, ENSMUSG00000059498, ENSMUSG00000024610, ENSMUSG00000058818, ENSMUSG00000000732, ENSMUSG00000073418, ENSMUSG00000038521, ENSMUSG00000023224	304	89	13588	7.53326	1.82565e-05	1.82567e-06	1.62035e-05
GOTERM_BP_FAT	GO:0002449~lymphocyte mediated immunity	14	3.31754	1.13049e-08	ENSMUSG00000036887, ENSMUSG00000026656, ENSMUSG00000036905, ENSMUSG00000004266, ENSMUSG00000036896, ENSMUSG00000036594, ENSMUSG00000055172, ENSMUSG00000059498, ENSMUSG00000024610, ENSMUSG00000058818, ENSMUSG00000000732, ENSMUSG00000038521, ENSMUSG00000073418, ENSMUSG00000023224	304	76	13588	8.23373	2.18068e-05	1.98246e-06	1.93546e-05
GOTERM_BP_FAT	GO:0019724~B cell mediated immunity	13	3.08057	1.70416e-08	ENSMUSG00000036594, ENSMUSG00000036887, ENSMUSG00000055172, ENSMUSG00000059498, ENSMUSG00000026656, ENSMUSG00000024610, ENSMUSG00000058818, ENSMUSG00000000732, ENSMUSG00000036905, ENSMUSG00000038521, ENSMUSG00000073418, ENSMUSG00000023224, ENSMUSG00000036896	304	65	13588	8.93947	3.28727e-05	2.73943e-06	2.91763e-05
GOTERM_BP_FAT	GO:0006952~defense response	32	7.58294	2.22476e-08	ENSMUSG00000036887, ENSMUSG00000056529, ENSMUSG00000049130, ENSMUSG00000026656, ENSMUSG00000040152, ENSMUSG00000026395, ENSMUSG00000004266, ENSMUSG00000036594, ENSMUSG00000022887, ENSMUSG00000059498, ENSMUSG00000049103, ENSMUSG00000024610, ENSMUSG00000026193, ENSMUSG00000026365, ENSMUSG00000021091, ENSMUSG00000005087, ENSMUSG00000023224, ENSMUSG00000033825, ENSMUSG00000039005, ENSMUSG00000004814,…	304	448	13588	3.19267	4.29147e-05	3.3012e-06	3.80893e-05
GOTERM_BP_FAT	GO:0007155~cell adhesion	36	8.53081	3.59599e-08	ENSMUSG00000019899, ENSMUSG00000029816, ENSMUSG00000005397, ENSMUSG00000028364, ENSMUSG00000027386, ENSMUSG00000047216, ENSMUSG00000040152, ENSMUSG00000026395, ENSMUSG00000028369, ENSMUSG00000030110, ENSMUSG00000033420, ENSMUSG00000027656, ENSMUSG00000033327, ENSMUSG00000048163, ENSMUSG00000030787, ENSMUSG00000019997, ENSMUSG00000026193, ENSMUSG00000020241, ENSMUSG00000032925, ENSMUSG00000043719,…	304	561	13588	2.86828	6.93642e-05	4.95474e-06	6.15656e-05
GOTERM_BP_FAT	GO:0022610~biological adhesion	36	8.53081	3.76323e-08	ENSMUSG00000019899, ENSMUSG00000029816, ENSMUSG00000005397, ENSMUSG00000028364, ENSMUSG00000027386, ENSMUSG00000047216, ENSMUSG00000040152, ENSMUSG00000026395, ENSMUSG00000028369, ENSMUSG00000030110, ENSMUSG00000033420, ENSMUSG00000027656, ENSMUSG00000033327, ENSMUSG00000048163, ENSMUSG00000030787, ENSMUSG00000019997, ENSMUSG00000026193, ENSMUSG00000020241, ENSMUSG00000032925, ENSMUSG00000043719,…	304	562	13588	2.86318	7.259e-05	4.8395e-06	6.44288e-05
GOTERM_BP_FAT	GO:0002460~adaptive immune response based on somatic recombination of immune receptors built from immunoglobulin superfamily domains	14	3.31754	3.94815e-08	ENSMUSG00000036887, ENSMUSG00000026656, ENSMUSG00000036905, ENSMUSG00000036896, ENSMUSG00000036594, ENSMUSG00000023951, ENSMUSG00000055172, ENSMUSG00000059498, ENSMUSG00000024610, ENSMUSG00000058818, ENSMUSG00000000732, ENSMUSG00000038521, ENSMUSG00000073418, ENSMUSG00000023224	304	84	13588	7.44956	7.61569e-05	4.75998e-06	6.75948e-05
GOTERM_BP_FAT	GO:0002250~adaptive immune response	14	3.31754	3.94815e-08	ENSMUSG00000036887, ENSMUSG00000026656, ENSMUSG00000036905, ENSMUSG00000036896, ENSMUSG00000036594, ENSMUSG00000023951, ENSMUSG00000055172, ENSMUSG00000059498, ENSMUSG00000024610, ENSMUSG00000058818, ENSMUSG00000000732, ENSMUSG00000038521, ENSMUSG00000073418, ENSMUSG00000023224	304	84	13588	7.44956	7.61569e-05	4.75998e-06	6.75948e-05
GOTERM_BP_FAT	GO:0016064~immunoglobulin mediated immune response	12	2.8436	1.24121e-07	ENSMUSG00000036594, ENSMUSG00000036887, ENSMUSG00000055172, ENSMUSG00000059498, ENSMUSG00000026656, ENSMUSG00000024610, ENSMUSG00000000732, ENSMUSG00000036905, ENSMUSG00000038521, ENSMUSG00000073418, ENSMUSG00000023224, ENSMUSG00000036896	304	63	13588	8.51378	0.000239401	1.4084e-05	0.000212503
GOTERM_BP_FAT	GO:0006956~complement activation	9	2.1327	9.79715e-07	ENSMUSG00000022887, ENSMUSG00000036887, ENSMUSG00000055172, ENSMUSG00000036905, ENSMUSG00000038521, ENSMUSG00000073418, ENSMUSG00000026365, ENSMUSG00000023224, ENSMUSG00000036896	304	36	13588	11.1743	0.00188809	0.000104987	0.00167732
GOTERM_BP_FAT	GO:0002541~activation of plasma proteins involved in acute inflammatory response	9	2.1327	9.79715e-07	ENSMUSG00000022887, ENSMUSG00000036887, ENSMUSG00000055172, ENSMUSG00000036905, ENSMUSG00000038521, ENSMUSG00000073418, ENSMUSG00000026365, ENSMUSG00000023224, ENSMUSG00000036896	304	36	13588	11.1743	0.00188809	0.000104987	0.00167732
GOTERM_BP_FAT	GO:0006959~humoral immune response	10	2.36967	2.66709e-06	ENSMUSG00000022887, ENSMUSG00000036887, ENSMUSG00000055172, ENSMUSG00000049103, ENSMUSG00000036905, ENSMUSG00000038521, ENSMUSG00000073418, ENSMUSG00000026365, ENSMUSG00000023224, ENSMUSG00000036896	304	54	13588	8.27729	0.00513162	0.000270744	0.00456614
GOTERM_BP_FAT	GO:0002478~antigen processing and presentation of exogenous peptide antigen	7	1.65877	8.57738e-06	ENSMUSG00000036594, ENSMUSG00000059498, ENSMUSG00000026656, ENSMUSG00000024610, ENSMUSG00000036908, ENSMUSG00000073421, ENSMUSG00000060586	304	23	13588	13.6035	0.0164097	0.00082695	0.014684
GOTERM_BP_FAT	GO:0051605~protein maturation by peptide bond cleavage	10	2.36967	1.29331e-05	ENSMUSG00000022887, ENSMUSG00000036887, ENSMUSG00000055172, ENSMUSG00000024713, ENSMUSG00000036905, ENSMUSG00000038521, ENSMUSG00000073418, ENSMUSG00000026365, ENSMUSG00000023224, ENSMUSG00000036896	304	65	13588	6.87652	0.0246395	0.0011873	0.02214
GOTERM_BP_FAT	GO:0019886~antigen processing and presentation of exogenous peptide antigen via MHC class II	6	1.4218	1.90413e-05	ENSMUSG00000036594, ENSMUSG00000026656, ENSMUSG00000024610, ENSMUSG00000036908, ENSMUSG00000073421, ENSMUSG00000060586	304	16	13588	16.7615	0.0360646	0.0016682	0.0325949
GOTERM_BP_FAT	GO:0002495~antigen processing and presentation of peptide antigen via MHC class II	6	1.4218	1.90413e-05	ENSMUSG00000036594, ENSMUSG00000026656, ENSMUSG00000024610, ENSMUSG00000036908, ENSMUSG00000073421, ENSMUSG00000060586	304	16	13588	16.7615	0.0360646	0.0016682	0.0325949
GOTERM_BP_FAT	GO:0045087~innate immune response	12	2.8436	2.61578e-05	ENSMUSG00000022887, ENSMUSG00000039005, ENSMUSG00000036887, ENSMUSG00000055172, ENSMUSG00000036905, ENSMUSG00000038521, ENSMUSG00000073418, ENSMUSG00000026365, ENSMUSG00000004266, ENSMUSG00000023224, ENSMUSG00000016024, ENSMUSG00000036896	304	107	13588	5.01279	0.0492071	0.00219146	0.0447743
GOTERM_BP_FAT	GO:0019884~antigen processing and presentation of exogenous antigen	7	1.65877	2.914e-05	ENSMUSG00000036594, ENSMUSG00000059498, ENSMUSG00000026656, ENSMUSG00000024610, ENSMUSG00000036908, ENSMUSG00000073421, ENSMUSG00000060586	304	28	13588	11.1743	0.0546613	0.00233942	0.0498779
GOTERM_BP_FAT	GO:0001568~blood vessel development	18	4.2654	3.3924e-05	ENSMUSG00000007817, ENSMUSG00000001506, ENSMUSG00000013584, ENSMUSG00000021367, ENSMUSG00000031740, ENSMUSG00000026043, ENSMUSG00000023951, ENSMUSG00000023905, ENSMUSG00000021256, ENSMUSG00000024529, ENSMUSG00000039062, ENSMUSG00000019997, ENSMUSG00000036585, ENSMUSG00000026814, ENSMUSG00000039910, ENSMUSG00000046318, ENSMUSG00000032011, ENSMUSG00000053113	304	244	13588	3.29735	0.0633453	0.0026142	0.0580642
GOTERM_BP_FAT	GO:0031589~cell-substrate adhesion	9	2.1327	3.56336e-05	ENSMUSG00000025006, ENSMUSG00000005397, ENSMUSG00000023905, ENSMUSG00000026193, ENSMUSG00000019997, ENSMUSG00000032925, ENSMUSG00000032011, ENSMUSG00000033420, ENSMUSG00000033327	304	57	13588	7.05748	0.0664291	0.00264029	0.0609895
GOTERM_BP_FAT	GO:0007517~muscle organ development	15	3.5545	4.02423e-05	ENSMUSG00000057280, ENSMUSG00000008136, ENSMUSG00000028364, ENSMUSG00000013936, ENSMUSG00000068614, ENSMUSG00000022951, ENSMUSG00000026418, ENSMUSG00000025278, ENSMUSG00000079243, ENSMUSG00000030470, ENSMUSG00000029675, ENSMUSG00000048376, ENSMUSG00000027077, ENSMUSG00000026814, ENSMUSG00000026547	304	176	13588	3.80943	0.0746923	0.00287102	0.068875
GOTERM_BP_FAT	GO:0006958~complement activation, classical pathway	7	1.65877	4.4235e-05	ENSMUSG00000036887, ENSMUSG00000055172, ENSMUSG00000036905, ENSMUSG00000038521, ENSMUSG00000073418, ENSMUSG00000023224, ENSMUSG00000036896	304	30	13588	10.4294	0.081792	0.00304291	0.0757062
GOTERM_BP_FAT	GO:0001944~vasculature development	18	4.2654	4.63287e-05	ENSMUSG00000007817, ENSMUSG00000001506, ENSMUSG00000013584, ENSMUSG00000021367, ENSMUSG00000031740, ENSMUSG00000026043, ENSMUSG00000023951, ENSMUSG00000023905, ENSMUSG00000021256, ENSMUSG00000024529, ENSMUSG00000039062, ENSMUSG00000019997, ENSMUSG00000036585, ENSMUSG00000026814, ENSMUSG00000039910, ENSMUSG00000046318, ENSMUSG00000032011, ENSMUSG00000053113	304	250	13588	3.21821	0.0854929	0.00307698	0.079288
GOTERM_BP_FAT	GO:0002504~antigen processing and presentation of peptide or polysaccharide antigen via MHC class II	6	1.4218	4.79753e-05	ENSMUSG00000036594, ENSMUSG00000026656, ENSMUSG00000024610, ENSMUSG00000036908, ENSMUSG00000073421, ENSMUSG00000060586	304	19	13588	14.115	0.0883932	0.00308013	0.082105
GOTERM_BP_FAT	GO:0060537~muscle tissue development	13	3.08057	5.238e-05	ENSMUSG00000057280, ENSMUSG00000008136, ENSMUSG00000028364, ENSMUSG00000013936, ENSMUSG00000068614, ENSMUSG00000022951, ENSMUSG00000026418, ENSMUSG00000025278, ENSMUSG00000079243, ENSMUSG00000030470, ENSMUSG00000029675, ENSMUSG00000048376, ENSMUSG00000026814	304	136	13588	4.27254	0.0961064	0.00325416	0.08964
GOTERM_BP_FAT	GO:0001666~response to hypoxia	9	2.1327	8.33921e-05	ENSMUSG00000026576, ENSMUSG00000018893, ENSMUSG00000022383, ENSMUSG00000023951, ENSMUSG00000072941, ENSMUSG00000020681, ENSMUSG00000039910, ENSMUSG00000021367, ENSMUSG00000031740	304	64	13588	6.28557	0.148597	0.00501458	0.142677
GOTERM_BP_FAT	GO:0048585~negative regulation of response to stimulus	9	2.1327	9.32811e-05	ENSMUSG00000022383, ENSMUSG00000038037, ENSMUSG00000026656, ENSMUSG00000026395, ENSMUSG00000045730, ENSMUSG00000028599, ENSMUSG00000053113, ENSMUSG00000004266, ENSMUSG00000023224	304	65	13588	6.18887	0.164686	0.00543812	0.159583
GOTERM_BP_FAT	GO:0070482~response to oxygen levels	9	2.1327	9.32811e-05	ENSMUSG00000026576, ENSMUSG00000018893, ENSMUSG00000022383, ENSMUSG00000023951, ENSMUSG00000072941, ENSMUSG00000020681, ENSMUSG00000039910, ENSMUSG00000021367, ENSMUSG00000031740	304	65	13588	6.18887	0.164686	0.00543812	0.159583
GOTERM_BP_FAT	GO:0032101~regulation of response to external stimulus	11	2.60664	9.90824e-05	ENSMUSG00000039005, ENSMUSG00000022383, ENSMUSG00000059498, ENSMUSG00000048376, ENSMUSG00000026656, ENSMUSG00000040152, ENSMUSG00000026365, ENSMUSG00000045730, ENSMUSG00000028599, ENSMUSG00000023224, ENSMUSG00000016024	304	103	13588	4.77351	0.173983	0.00560598	0.1695
GOTERM_BP_FAT	GO:0002274~myeloid leukocyte activation	7	1.65877	0.000110103	ENSMUSG00000039005, ENSMUSG00000059498, ENSMUSG00000026656, ENSMUSG00000040751, ENSMUSG00000058818, ENSMUSG00000016024, ENSMUSG00000021356	304	35	13588	8.93947	0.19136	0.00605022	0.188337
GOTERM_BP_FAT	GO:0002455~humoral immune response mediated by circulating immunoglobulin	7	1.65877	0.000110103	ENSMUSG00000036887, ENSMUSG00000055172, ENSMUSG00000036905, ENSMUSG00000038521, ENSMUSG00000073418, ENSMUSG00000023224, ENSMUSG00000036896	304	35	13588	8.93947	0.19136	0.00605022	0.188337
GOTERM_BP_FAT	GO:0048002~antigen processing and presentation of peptide antigen	7	1.65877	0.000110103	ENSMUSG00000036594, ENSMUSG00000059498, ENSMUSG00000026656, ENSMUSG00000024610, ENSMUSG00000036908, ENSMUSG00000073421, ENSMUSG00000060586	304	35	13588	8.93947	0.19136	0.00605022	0.188337
GOTERM_BP_FAT	GO:0014706~striated muscle tissue development	12	2.8436	0.000126616	ENSMUSG00000079243, ENSMUSG00000057280, ENSMUSG00000008136, ENSMUSG00000030470, ENSMUSG00000029675, ENSMUSG00000028364, ENSMUSG00000048376, ENSMUSG00000013936, ENSMUSG00000068614, ENSMUSG00000022951, ENSMUSG00000026418, ENSMUSG00000025278	304	127	13588	4.22337	0.216715	0.00676199	0.216554
GOTERM_BP_FAT	GO:0043062~extracellular structure organization	13	3.08057	0.000126674	ENSMUSG00000033768, ENSMUSG00000026043, ENSMUSG00000050335, ENSMUSG00000005397, ENSMUSG00000057280, ENSMUSG00000029675, ENSMUSG00000028364, ENSMUSG00000048376, ENSMUSG00000024529, ENSMUSG00000017737, ENSMUSG00000029231, ENSMUSG00000035493, ENSMUSG00000033327	304	149	13588	3.89977	0.216802	0.00658283	0.216653
GOTERM_BP_FAT	GO:0019220~regulation of phosphate metabolic process	19	4.50237	0.000145612	ENSMUSG00000034570, ENSMUSG00000039005, ENSMUSG00000055980, ENSMUSG00000073940, ENSMUSG00000052305, ENSMUSG00000022951, ENSMUSG00000026395, ENSMUSG00000021457, ENSMUSG00000004266, ENSMUSG00000021367, ENSMUSG00000033327, ENSMUSG00000032501, ENSMUSG00000026483, ENSMUSG00000038037, ENSMUSG00000048376, ENSMUSG00000024610, ENSMUSG00000036585, ENSMUSG00000032011, ENSMUSG00000053113, ENSMUSG00000032578	304	301	13588	2.82143	0.244901	0.00736502	0.249005
GOTERM_BP_FAT	GO:0051174~regulation of phosphorus metabolic process	19	4.50237	0.000145612	ENSMUSG00000034570, ENSMUSG00000039005, ENSMUSG00000055980, ENSMUSG00000073940, ENSMUSG00000052305, ENSMUSG00000022951, ENSMUSG00000026395, ENSMUSG00000021457, ENSMUSG00000004266, ENSMUSG00000021367, ENSMUSG00000033327, ENSMUSG00000032501, ENSMUSG00000026483, ENSMUSG00000038037, ENSMUSG00000048376, ENSMUSG00000024610, ENSMUSG00000036585, ENSMUSG00000032011, ENSMUSG00000053113, ENSMUSG00000032578	304	301	13588	2.82143	0.244901	0.00736502	0.249005
GOTERM_BP_FAT	GO:0016485~protein processing	10	2.36967	0.000175642	ENSMUSG00000022887, ENSMUSG00000036887, ENSMUSG00000055172, ENSMUSG00000024713, ENSMUSG00000036905, ENSMUSG00000038521, ENSMUSG00000073418, ENSMUSG00000026365, ENSMUSG00000023224, ENSMUSG00000036896	304	90	13588	4.96637	0.287406	0.00865067	0.300286
GOTERM_BP_FAT	GO:0050853~B cell receptor signaling pathway	5	1.18483	0.000203342	ENSMUSG00000058099, ENSMUSG00000040751, ENSMUSG00000026395, ENSMUSG00000021457, ENSMUSG00000004266	304	14	13588	15.9633	0.32449	0.00975925	0.347565
GOTERM_BP_FAT	GO:0042325~regulation of phosphorylation	18	4.2654	0.000281489	ENSMUSG00000034570, ENSMUSG00000039005, ENSMUSG00000055980, ENSMUSG00000073940, ENSMUSG00000052305, ENSMUSG00000026395, ENSMUSG00000021457, ENSMUSG00000004266, ENSMUSG00000021367, ENSMUSG00000033327, ENSMUSG00000032501, ENSMUSG00000026483, ENSMUSG00000038037, ENSMUSG00000048376, ENSMUSG00000024610, ENSMUSG00000036585, ENSMUSG00000032011, ENSMUSG00000053113, ENSMUSG00000032578	304	290	13588	2.77432	0.419037	0.0131582	0.480835
GOTERM_BP_FAT	GO:0051604~protein maturation	10	2.36967	0.000287004	ENSMUSG00000022887, ENSMUSG00000036887, ENSMUSG00000055172, ENSMUSG00000024713, ENSMUSG00000036905, ENSMUSG00000038521, ENSMUSG00000073418, ENSMUSG00000026365, ENSMUSG00000023224, ENSMUSG00000036896	304	96	13588	4.65598	0.425187	0.013097	0.490234
GOTERM_BP_FAT	GO:0045619~regulation of lymphocyte differentiation	8	1.89573	0.000290274	ENSMUSG00000036594, ENSMUSG00000058099, ENSMUSG00000024610, ENSMUSG00000030748, ENSMUSG00000015396, ENSMUSG00000026395, ENSMUSG00000021457, ENSMUSG00000004266	304	58	13588	6.16515	0.428802	0.0129393	0.495806
GOTERM_BP_FAT	GO:0016477~cell migration	16	3.79147	0.00032361	ENSMUSG00000004508, ENSMUSG00000055322, ENSMUSG00000049130, ENSMUSG00000026782, ENSMUSG00000041730, ENSMUSG00000032243, ENSMUSG00000030110, ENSMUSG00000020902, ENSMUSG00000027797, ENSMUSG00000023951, ENSMUSG00000048163, ENSMUSG00000023905, ENSMUSG00000059498, ENSMUSG00000019997, ENSMUSG00000029373, ENSMUSG00000016024	304	240	13588	2.97982	0.464388	0.0140895	0.552598
GOTERM_BP_FAT	GO:0051249~regulation of lymphocyte activation	12	2.8436	0.00038101	ENSMUSG00000036594, ENSMUSG00000039005, ENSMUSG00000058099, ENSMUSG00000026656, ENSMUSG00000024610, ENSMUSG00000030748, ENSMUSG00000015396, ENSMUSG00000000732, ENSMUSG00000026395, ENSMUSG00000021457, ENSMUSG00000032011, ENSMUSG00000004266	304	144	13588	3.72478	0.520547	0.016203	0.650314
GOTERM_BP_FAT	GO:0055001~muscle cell development	8	1.89573	0.000397871	ENSMUSG00000079243, ENSMUSG00000057280, ENSMUSG00000008136, ENSMUSG00000028364, ENSMUSG00000048376, ENSMUSG00000013936, ENSMUSG00000068614, ENSMUSG00000022951	304	61	13588	5.86195	0.535895	0.0165495	0.679
GOTERM_BP_FAT	GO:0044093~positive regulation of molecular function	18	4.2654	0.000520722	ENSMUSG00000039005, ENSMUSG00000055980, ENSMUSG00000058099, ENSMUSG00000026395, ENSMUSG00000021457, ENSMUSG00000024524, ENSMUSG00000021367, ENSMUSG00000021356, ENSMUSG00000031659, ENSMUSG00000061436, ENSMUSG00000022840, ENSMUSG00000048376, ENSMUSG00000024610, ENSMUSG00000042895, ENSMUSG00000045730, ENSMUSG00000032011, ENSMUSG00000032578, ENSMUSG00000062329	304	306	13588	2.62926	0.633858	0.0211504	0.887777
GOTERM_BP_FAT	GO:0002673~regulation of acute inflammatory response	5	1.18483	0.000579301	ENSMUSG00000059498, ENSMUSG00000026656, ENSMUSG00000026365, ENSMUSG00000023224, ENSMUSG00000016024	304	18	13588	12.4159	0.673	0.0230184	0.987183
GOTERM_BP_FAT	GO:0050870~positive regulation of T cell activation	8	1.89573	0.000646023	ENSMUSG00000036594, ENSMUSG00000024610, ENSMUSG00000030748, ENSMUSG00000015396, ENSMUSG00000000732, ENSMUSG00000026395, ENSMUSG00000021457, ENSMUSG00000032011	304	66	13588	5.41786	0.712514	0.0251195	1.10029
GOTERM_BP_FAT	GO:0002757~immune response-activating signal transduction	7	1.65877	0.000652942	ENSMUSG00000058099, ENSMUSG00000036908, ENSMUSG00000040751, ENSMUSG00000026395, ENSMUSG00000021457, ENSMUSG00000032011, ENSMUSG00000004266	304	48	13588	6.51837	0.716328	0.0248839	1.11201
GOTERM_BP_FAT	GO:0045582~positive regulation of T cell differentiation	6	1.4218	0.000655204	ENSMUSG00000036594, ENSMUSG00000024610, ENSMUSG00000030748, ENSMUSG00000015396, ENSMUSG00000026395, ENSMUSG00000021457	304	32	13588	8.38076	0.717564	0.0244855	1.11585
GOTERM_BP_FAT	GO:0002694~regulation of leukocyte activation	12	2.8436	0.000672636	ENSMUSG00000036594, ENSMUSG00000039005, ENSMUSG00000058099, ENSMUSG00000026656, ENSMUSG00000024610, ENSMUSG00000030748, ENSMUSG00000015396, ENSMUSG00000000732, ENSMUSG00000026395, ENSMUSG00000021457, ENSMUSG00000032011, ENSMUSG00000004266	304	154	13588	3.48291	0.726909	0.0246517	1.14537
GOTERM_BP_FAT	GO:0050865~regulation of cell activation	12	2.8436	0.000748998	ENSMUSG00000036594, ENSMUSG00000039005, ENSMUSG00000058099, ENSMUSG00000026656, ENSMUSG00000024610, ENSMUSG00000030748, ENSMUSG00000015396, ENSMUSG00000000732, ENSMUSG00000026395, ENSMUSG00000021457, ENSMUSG00000032011, ENSMUSG00000004266	304	156	13588	3.43826	0.764338	0.0269024	1.27462
GOTERM_BP_FAT	GO:0007160~cell-matrix adhesion	7	1.65877	0.000814598	ENSMUSG00000025006, ENSMUSG00000005397, ENSMUSG00000026193, ENSMUSG00000019997, ENSMUSG00000032925, ENSMUSG00000032011, ENSMUSG00000033327	304	50	13588	6.25763	0.792371	0.0286915	1.38552
GOTERM_BP_FAT	GO:0051146~striated muscle cell differentiation	9	2.1327	0.000823057	ENSMUSG00000079243, ENSMUSG00000057280, ENSMUSG00000008136, ENSMUSG00000028364, ENSMUSG00000048376, ENSMUSG00000013936, ENSMUSG00000032033, ENSMUSG00000068614, ENSMUSG00000022951	304	89	13588	4.51996	0.795734	0.0284657	1.39982
GOTERM_BP_FAT	GO:0045621~positive regulation of lymphocyte differentiation	6	1.4218	0.000872987	ENSMUSG00000036594, ENSMUSG00000024610, ENSMUSG00000030748, ENSMUSG00000015396, ENSMUSG00000026395, ENSMUSG00000021457	304	34	13588	7.88777	0.814505	0.0296364	1.48414
GOTERM_BP_FAT	GO:0002764~immune response-regulating signal transduction	7	1.65877	0.0010055	ENSMUSG00000058099, ENSMUSG00000036908, ENSMUSG00000040751, ENSMUSG00000026395, ENSMUSG00000021457, ENSMUSG00000032011, ENSMUSG00000004266	304	52	13588	6.01695	0.856382	0.0334725	1.70761
GOTERM_BP_FAT	GO:0060322~head development	5	1.18483	0.00107485	ENSMUSG00000001506, ENSMUSG00000066595, ENSMUSG00000029231, ENSMUSG00000013584, ENSMUSG00000031740	304	21	13588	10.6422	0.874381	0.0351352	1.82436
GOTERM_BP_FAT	GO:0050851~antigen receptor-mediated signaling pathway	6	1.4218	0.00114053	ENSMUSG00000058099, ENSMUSG00000040751, ENSMUSG00000026395, ENSMUSG00000021457, ENSMUSG00000032011, ENSMUSG00000004266	304	36	13588	7.44956	0.889345	0.0366234	1.93481
GOTERM_BP_FAT	GO:0051251~positive regulation of lymphocyte activation	9	2.1327	0.00117885	ENSMUSG00000036594, ENSMUSG00000039005, ENSMUSG00000024610, ENSMUSG00000030748, ENSMUSG00000015396, ENSMUSG00000000732, ENSMUSG00000026395, ENSMUSG00000021457, ENSMUSG00000032011	304	94	13588	4.27954	0.897239	0.0372124	1.99921
GOTERM_BP_FAT	GO:0007242~intracellular signaling cascade	36	8.53081	0.00122411	ENSMUSG00000058099, ENSMUSG00000025658, ENSMUSG00000070348, ENSMUSG00000022951, ENSMUSG00000026395, ENSMUSG00000030110, ENSMUSG00000021457, ENSMUSG00000024524, ENSMUSG00000004266, ENSMUSG00000013584, ENSMUSG00000030643, ENSMUSG00000021367, ENSMUSG00000049892, ENSMUSG00000061436, ENSMUSG00000041261, ENSMUSG00000041798, ENSMUSG00000022840, ENSMUSG00000019997, ENSMUSG00000024610, ENSMUSG00000063415,…	304	915	13588	1.75858	0.905839	0.0379931	2.0752
GOTERM_BP_FAT	GO:0055002~striated muscle cell development	7	1.65877	0.00122904	ENSMUSG00000079243, ENSMUSG00000057280, ENSMUSG00000028364, ENSMUSG00000048376, ENSMUSG00000013936, ENSMUSG00000068614, ENSMUSG00000022951	304	54	13588	5.7941	0.906732	0.0375397	2.08348
GOTERM_BP_FAT	GO:0019932~second-messenger-mediated signaling	10	2.36967	0.00129302	ENSMUSG00000041261, ENSMUSG00000041798, ENSMUSG00000022840, ENSMUSG00000048376, ENSMUSG00000040751, ENSMUSG00000037940, ENSMUSG00000022951, ENSMUSG00000045730, ENSMUSG00000024524, ENSMUSG00000021367	304	118	13588	3.78791	0.917574	0.0388422	2.19081
GOTERM_BP_FAT	GO:0007015~actin filament organization	7	1.65877	0.00148873	ENSMUSG00000025006, ENSMUSG00000026879, ENSMUSG00000029675, ENSMUSG00000034675, ENSMUSG00000021998, ENSMUSG00000068614, ENSMUSG00000033066	304	56	13588	5.58717	0.943521	0.0439113	2.51844
GOTERM_BP_FAT	GO:0019221~cytokine-mediated signaling pathway	7	1.65877	0.00148873	ENSMUSG00000038037, ENSMUSG00000049103, ENSMUSG00000027947, ENSMUSG00000058818, ENSMUSG00000029373, ENSMUSG00000004266, ENSMUSG00000054072	304	56	13588	5.58717	0.943521	0.0439113	2.51844
GOTERM_BP_FAT	GO:0007507~heart development	14	3.31754	0.00150374	ENSMUSG00000007817, ENSMUSG00000008136, ENSMUSG00000068614, ENSMUSG00000013936, ENSMUSG00000026418, ENSMUSG00000013584, ENSMUSG00000021367, ENSMUSG00000079243, ENSMUSG00000018893, ENSMUSG00000030470, ENSMUSG00000024713, ENSMUSG00000026814, ENSMUSG00000039910, ENSMUSG00000011256	304	223	13588	2.80611	0.945136	0.0436774	2.54353
GOTERM_BP_FAT	GO:0001933~negative regulation of protein amino acid phosphorylation	5	1.18483	0.00153545	ENSMUSG00000026483, ENSMUSG00000034570, ENSMUSG00000038037, ENSMUSG00000026395, ENSMUSG00000004266	304	23	13588	9.71682	0.948396	0.0439179	2.5965
GOTERM_BP_FAT	GO:0032963~collagen metabolic process	5	1.18483	0.00153545	ENSMUSG00000017737, ENSMUSG00000043613, ENSMUSG00000000901, ENSMUSG00000033327, ENSMUSG00000031740	304	23	13588	9.71682	0.948396	0.0439179	2.5965
GOTERM_BP_FAT	GO:0001932~regulation of protein amino acid phosphorylation	10	2.36967	0.00154186	ENSMUSG00000026483, ENSMUSG00000034570, ENSMUSG00000038037, ENSMUSG00000073940, ENSMUSG00000052305, ENSMUSG00000036585, ENSMUSG00000026395, ENSMUSG00000021457, ENSMUSG00000053113, ENSMUSG00000004266, ENSMUSG00000033327	304	121	13588	3.694	0.949031	0.0434536	2.60721
GOTERM_BP_FAT	GO:0050727~regulation of inflammatory response	7	1.65877	0.00163327	ENSMUSG00000059498, ENSMUSG00000026656, ENSMUSG00000026365, ENSMUSG00000045730, ENSMUSG00000028599, ENSMUSG00000023224, ENSMUSG00000016024	304	57	13588	5.48915	0.957283	0.0453112	2.75975
GOTERM_BP_FAT	GO:0002696~positive regulation of leukocyte activation	9	2.1327	0.0016478	ENSMUSG00000036594, ENSMUSG00000039005, ENSMUSG00000024610, ENSMUSG00000030748, ENSMUSG00000015396, ENSMUSG00000000732, ENSMUSG00000026395, ENSMUSG00000021457, ENSMUSG00000032011	304	99	13588	4.0634	0.958465	0.045058	2.78397
GOTERM_BP_FAT	GO:0048870~cell motility	16	3.79147	0.0018077	ENSMUSG00000004508, ENSMUSG00000055322, ENSMUSG00000049130, ENSMUSG00000026782, ENSMUSG00000041730, ENSMUSG00000032243, ENSMUSG00000030110, ENSMUSG00000020902, ENSMUSG00000027797, ENSMUSG00000023951, ENSMUSG00000048163, ENSMUSG00000023905, ENSMUSG00000059498, ENSMUSG00000019997, ENSMUSG00000029373, ENSMUSG00000016024	304	284	13588	2.51816	0.969505	0.0486374	3.0502
GOTERM_BP_FAT	GO:0051674~localization of cell	16	3.79147	0.0018077	ENSMUSG00000004508, ENSMUSG00000055322, ENSMUSG00000049130, ENSMUSG00000026782, ENSMUSG00000041730, ENSMUSG00000032243, ENSMUSG00000030110, ENSMUSG00000020902, ENSMUSG00000027797, ENSMUSG00000023951, ENSMUSG00000048163, ENSMUSG00000023905, ENSMUSG00000059498, ENSMUSG00000019997, ENSMUSG00000029373, ENSMUSG00000016024	304	284	13588	2.51816	0.969505	0.0486374	3.0502
GOTERM_BP_FAT	GO:0008284~positive regulation of cell proliferation	16	3.79147	0.0018077	ENSMUSG00000039005, ENSMUSG00000055980, ENSMUSG00000007817, ENSMUSG00000026395, ENSMUSG00000021457, ENSMUSG00000020902, ENSMUSG00000013584, ENSMUSG00000021367, ENSMUSG00000061436, ENSMUSG00000023951, ENSMUSG00000000184, ENSMUSG00000038894, ENSMUSG00000048376, ENSMUSG00000036585, ENSMUSG00000000732, ENSMUSG00000045730	304	284	13588	2.51816	0.969505	0.0486374	3.0502
GOTERM_BP_FAT	GO:0044259~multicellular organismal macromolecule metabolic process	5	1.18483	0.00181053	ENSMUSG00000017737, ENSMUSG00000043613, ENSMUSG00000000901, ENSMUSG00000033327, ENSMUSG00000031740	304	24	13588	9.31195	0.969672	0.0480426	3.05492
GOTERM_BP_FAT	GO:0050867~positive regulation of cell activation	9	2.1327	0.00187227	ENSMUSG00000036594, ENSMUSG00000039005, ENSMUSG00000024610, ENSMUSG00000030748, ENSMUSG00000015396, ENSMUSG00000000732, ENSMUSG00000026395, ENSMUSG00000021457, ENSMUSG00000032011	304	101	13588	3.98293	0.973083	0.0489685	3.15752
GOTERM_BP_FAT	GO:0030198~extracellular matrix organization	9	2.1327	0.00187227	ENSMUSG00000026043, ENSMUSG00000050335, ENSMUSG00000005397, ENSMUSG00000029675, ENSMUSG00000024529, ENSMUSG00000017737, ENSMUSG00000029231, ENSMUSG00000035493, ENSMUSG00000033327	304	101	13588	3.98293	0.973083	0.0489685	3.15752
GOTERM_BP_FAT	GO:0002429~immune response-activating cell surface receptor signaling pathway	6	1.4218	0.00207059	ENSMUSG00000058099, ENSMUSG00000040751, ENSMUSG00000026395, ENSMUSG00000021457, ENSMUSG00000032011, ENSMUSG00000004266	304	41	13588	6.54108	0.981653	0.0532983	3.48642
GOTERM_BP_FAT	GO:0002920~regulation of humoral immune response	4	0.947867	0.00208004	ENSMUSG00000026395, ENSMUSG00000026365, ENSMUSG00000004266, ENSMUSG00000023224	304	12	13588	14.8991	0.981986	0.0528314	3.50208
GOTERM_BP_FAT	GO:0043388~positive regulation of DNA binding	6	1.4218	0.00230821	ENSMUSG00000061436, ENSMUSG00000039005, ENSMUSG00000058099, ENSMUSG00000042895, ENSMUSG00000021356, ENSMUSG00000062329	304	42	13588	6.38534	0.988411	0.057704	3.87913
GOTERM_BP_FAT	GO:0044236~multicellular organismal metabolic process	5	1.18483	0.00245966	ENSMUSG00000017737, ENSMUSG00000043613, ENSMUSG00000000901, ENSMUSG00000033327, ENSMUSG00000031740	304	26	13588	8.59565	0.991353	0.0605935	4.12864
GOTERM_BP_FAT	GO:0050854~regulation of antigen receptor-mediated signaling pathway	4	0.947867	0.00265971	ENSMUSG00000058099, ENSMUSG00000026395, ENSMUSG00000032011, ENSMUSG00000004266	304	13	13588	13.753	0.994127	0.0645425	4.45726
GOTERM_BP_FAT	GO:0042326~negative regulation of phosphorylation	5	1.18483	0.00283739	ENSMUSG00000026483, ENSMUSG00000034570, ENSMUSG00000038037, ENSMUSG00000026395, ENSMUSG00000004266	304	27	13588	8.27729	0.995835	0.0678584	4.74826
GOTERM_BP_FAT	GO:0002768~immune response-regulating cell surface receptor signaling pathway	6	1.4218	0.00284204	ENSMUSG00000058099, ENSMUSG00000040751, ENSMUSG00000026395, ENSMUSG00000021457, ENSMUSG00000032011, ENSMUSG00000004266	304	44	13588	6.0951	0.995873	0.0671352	4.75587
GOTERM_BP_FAT	GO:0050863~regulation of T cell activation	9	2.1327	0.00285368	ENSMUSG00000036594, ENSMUSG00000024610, ENSMUSG00000030748, ENSMUSG00000015396, ENSMUSG00000000732, ENSMUSG00000026395, ENSMUSG00000021457, ENSMUSG00000032011, ENSMUSG00000004266	304	108	13588	3.72478	0.995964	0.0665871	4.7749
GOTERM_BP_FAT	GO:0001525~angiogenesis	10	2.36967	0.00294755	ENSMUSG00000023951, ENSMUSG00000023905, ENSMUSG00000021256, ENSMUSG00000039062, ENSMUSG00000019997, ENSMUSG00000026814, ENSMUSG00000036585, ENSMUSG00000046318, ENSMUSG00000032011, ENSMUSG00000021367	304	133	13588	3.3607	0.996635	0.067885	4.92827
GOTERM_BP_FAT	GO:0042330~taxis	9	2.1327	0.0030216	ENSMUSG00000004814, ENSMUSG00000056529, ENSMUSG00000059498, ENSMUSG00000049130, ENSMUSG00000040552, ENSMUSG00000009185, ENSMUSG00000018927, ENSMUSG00000029373, ENSMUSG00000016024	304	109	13588	3.69061	0.997084	0.068714	5.04907
GOTERM_BP_FAT	GO:0006935~chemotaxis	9	2.1327	0.0030216	ENSMUSG00000004814, ENSMUSG00000056529, ENSMUSG00000059498, ENSMUSG00000049130, ENSMUSG00000040552, ENSMUSG00000009185, ENSMUSG00000018927, ENSMUSG00000029373, ENSMUSG00000016024	304	109	13588	3.69061	0.997084	0.068714	5.04907
GOTERM_BP_FAT	GO:0051099~positive regulation of binding	6	1.4218	0.00314001	ENSMUSG00000061436, ENSMUSG00000039005, ENSMUSG00000058099, ENSMUSG00000042895, ENSMUSG00000021356, ENSMUSG00000062329	304	45	13588	5.95965	0.997681	0.0704843	5.24196
GOTERM_BP_FAT	GO:0019882~antigen processing and presentation	8	1.89573	0.00326116	ENSMUSG00000036594, ENSMUSG00000027611, ENSMUSG00000059498, ENSMUSG00000026656, ENSMUSG00000024610, ENSMUSG00000036908, ENSMUSG00000073421, ENSMUSG00000060586	304	87	13588	4.1101	0.998166	0.0722682	5.43894
GOTERM_BP_FAT	GO:0007044~cell-substrate junction assembly	4	0.947867	0.00332962	ENSMUSG00000025006, ENSMUSG00000055322, ENSMUSG00000026193, ENSMUSG00000032011	304	14	13588	12.7707	0.998393	0.0728955	5.55008
GOTERM_BP_FAT	GO:0055006~cardiac cell development	4	0.947867	0.00332962	ENSMUSG00000079243, ENSMUSG00000008136, ENSMUSG00000013936, ENSMUSG00000068614	304	14	13588	12.7707	0.998393	0.0728955	5.55008
GOTERM_BP_FAT	GO:0060323~head morphogenesis	4	0.947867	0.00332962	ENSMUSG00000001506, ENSMUSG00000066595, ENSMUSG00000029231, ENSMUSG00000031740	304	14	13588	12.7707	0.998393	0.0728955	5.55008
GOTERM_BP_FAT	GO:0055013~cardiac muscle cell development	4	0.947867	0.00332962	ENSMUSG00000079243, ENSMUSG00000008136, ENSMUSG00000013936, ENSMUSG00000068614	304	14	13588	12.7707	0.998393	0.0728955	5.55008
GOTERM_BP_FAT	GO:0002697~regulation of immune effector process	8	1.89573	0.003477	ENSMUSG00000059498, ENSMUSG00000026656, ENSMUSG00000026395, ENSMUSG00000026365, ENSMUSG00000021457, ENSMUSG00000004266, ENSMUSG00000023224, ENSMUSG00000016024	304	88	13588	4.0634	0.998792	0.075152	5.78891
GOTERM_BP_FAT	GO:0001775~cell activation	14	3.31754	0.00356233	ENSMUSG00000039005, ENSMUSG00000058099, ENSMUSG00000026656, ENSMUSG00000040751, ENSMUSG00000026395, ENSMUSG00000021457, ENSMUSG00000021356, ENSMUSG00000059498, ENSMUSG00000024610, ENSMUSG00000021998, ENSMUSG00000058818, ENSMUSG00000000732, ENSMUSG00000029373, ENSMUSG00000016024	304	246	13588	2.54375	0.998976	0.0760769	5.92691
GOTERM_BP_FAT	GO:0042060~wound healing	9	2.1327	0.00357186	ENSMUSG00000022383, ENSMUSG00000027611, ENSMUSG00000039109, ENSMUSG00000048376, ENSMUSG00000026193, ENSMUSG00000074743, ENSMUSG00000029373, ENSMUSG00000005087, ENSMUSG00000023224	304	112	13588	3.59175	0.998995	0.0754396	5.94232
GOTERM_BP_FAT	GO:0006928~cell motion	18	4.2654	0.00367094	ENSMUSG00000004508, ENSMUSG00000055322, ENSMUSG00000049130, ENSMUSG00000026782, ENSMUSG00000041730, ENSMUSG00000032243, ENSMUSG00000030110, ENSMUSG00000020902, ENSMUSG00000025085, ENSMUSG00000048163, ENSMUSG00000027797, ENSMUSG00000023951, ENSMUSG00000023905, ENSMUSG00000059498, ENSMUSG00000056427, ENSMUSG00000019997, ENSMUSG00000029373, ENSMUSG00000016024	304	367	13588	2.19224	0.99917	0.0766167	6.10231
GOTERM_BP_FAT	GO:0010563~negative regulation of phosphorus metabolic process	5	1.18483	0.00370814	ENSMUSG00000026483, ENSMUSG00000034570, ENSMUSG00000038037, ENSMUSG00000026395, ENSMUSG00000004266	304	29	13588	7.70644	0.999228	0.0765379	6.16232
GOTERM_BP_FAT	GO:0045936~negative regulation of phosphate metabolic process	5	1.18483	0.00370814	ENSMUSG00000026483, ENSMUSG00000034570, ENSMUSG00000038037, ENSMUSG00000026395, ENSMUSG00000004266	304	29	13588	7.70644	0.999228	0.0765379	6.16232
GOTERM_BP_FAT	GO:0045321~leukocyte activation	13	3.08057	0.00376414	ENSMUSG00000039005, ENSMUSG00000058099, ENSMUSG00000026656, ENSMUSG00000040751, ENSMUSG00000026395, ENSMUSG00000021457, ENSMUSG00000021356, ENSMUSG00000059498, ENSMUSG00000021998, ENSMUSG00000024610, ENSMUSG00000058818, ENSMUSG00000000732, ENSMUSG00000016024	304	219	13588	2.65327	0.999307	0.0768301	6.25258
GOTERM_BP_FAT	GO:0043549~regulation of kinase activity	12	2.8436	0.00389346	ENSMUSG00000039005, ENSMUSG00000055980, ENSMUSG00000048376, ENSMUSG00000024610, ENSMUSG00000026395, ENSMUSG00000021457, ENSMUSG00000032011, ENSMUSG00000004266, ENSMUSG00000021367, ENSMUSG00000032578, ENSMUSG00000032501, ENSMUSG00000033327	304	192	13588	2.79359	0.999461	0.0785392	6.46071
GOTERM_BP_FAT	GO:0030036~actin cytoskeleton organization	11	2.60664	0.00391911	ENSMUSG00000025006, ENSMUSG00000079243, ENSMUSG00000026879, ENSMUSG00000029675, ENSMUSG00000034675, ENSMUSG00000021998, ENSMUSG00000013936, ENSMUSG00000068614, ENSMUSG00000033420, ENSMUSG00000033066, ENSMUSG00000033327	304	165	13588	2.97982	0.999487	0.0782209	6.50194
GOTERM_BP_FAT	GO:0045576~mast cell activation	4	0.947867	0.00409392	ENSMUSG00000039005, ENSMUSG00000059498, ENSMUSG00000026656, ENSMUSG00000040751	304	15	13588	11.9193	0.999634	0.0807388	6.78247
GOTERM_BP_FAT	GO:0051017~actin filament bundle formation	4	0.947867	0.00409392	ENSMUSG00000025006, ENSMUSG00000029675, ENSMUSG00000021998, ENSMUSG00000033066	304	15	13588	11.9193	0.999634	0.0807388	6.78247
GOTERM_BP_FAT	GO:0045580~regulation of T cell differentiation	6	1.4218	0.00416866	ENSMUSG00000036594, ENSMUSG00000024610, ENSMUSG00000030748, ENSMUSG00000015396, ENSMUSG00000026395, ENSMUSG00000021457	304	48	13588	5.58717	0.999683	0.0813248	6.90217
GOTERM_BP_FAT	GO:0002237~response to molecule of bacterial origin	6	1.4218	0.00455938	ENSMUSG00000039005, ENSMUSG00000056529, ENSMUSG00000049130, ENSMUSG00000048376, ENSMUSG00000074743, ENSMUSG00000016024	304	49	13588	5.47315	0.999852	0.0877348	7.52557
GOTERM_BP_FAT	GO:0042127~regulation of cell proliferation	23	5.45024	0.00462114	ENSMUSG00000055980, ENSMUSG00000039005, ENSMUSG00000007817, ENSMUSG00000026656, ENSMUSG00000026395, ENSMUSG00000000753, ENSMUSG00000021457, ENSMUSG00000004266, ENSMUSG00000020902, ENSMUSG00000013584, ENSMUSG00000021367, ENSMUSG00000066687, ENSMUSG00000079243, ENSMUSG00000061436, ENSMUSG00000023951, ENSMUSG00000000031, ENSMUSG00000000184, ENSMUSG00000038894, ENSMUSG00000021256, ENSMUSG00000048376,…	304	538	13588	1.91085	0.999868	0.0879967	7.62374
GOTERM_BP_FAT	GO:0042692~muscle cell differentiation	9	2.1327	0.00465797	ENSMUSG00000079243, ENSMUSG00000057280, ENSMUSG00000008136, ENSMUSG00000028364, ENSMUSG00000048376, ENSMUSG00000013936, ENSMUSG00000032033, ENSMUSG00000068614, ENSMUSG00000022951	304	117	13588	3.43826	0.999877	0.0878037	7.68224
GOTERM_BP_FAT	GO:0001501~skeletal system development	15	3.5545	0.00485301	ENSMUSG00000029304, ENSMUSG00000029816, ENSMUSG00000008136, ENSMUSG00000001506, ENSMUSG00000021367, ENSMUSG00000031740, ENSMUSG00000066687, ENSMUSG00000050335, ENSMUSG00000024713, ENSMUSG00000017737, ENSMUSG00000019997, ENSMUSG00000032033, ENSMUSG00000022098, ENSMUSG00000029231, ENSMUSG00000062329	304	285	13588	2.35249	0.999916	0.0904363	7.99146
GOTERM_BP_FAT	GO:0048514~blood vessel morphogenesis	12	2.8436	0.00490861	ENSMUSG00000007817, ENSMUSG00000023951, ENSMUSG00000023905, ENSMUSG00000021256, ENSMUSG00000039062, ENSMUSG00000019997, ENSMUSG00000026814, ENSMUSG00000036585, ENSMUSG00000039910, ENSMUSG00000046318, ENSMUSG00000032011, ENSMUSG00000021367	304	198	13588	2.70893	0.999925	0.0905546	8.07945
GOTERM_BP_FAT	GO:0045577~regulation of B cell differentiation	4	0.947867	0.00495631	ENSMUSG00000058099, ENSMUSG00000026395, ENSMUSG00000021457, ENSMUSG00000004266	304	16	13588	11.1743	0.999931	0.0905325	8.15485
GOTERM_BP_FAT	GO:0009968~negative regulation of signal transduction	11	2.60664	0.00503756	ENSMUSG00000028031, ENSMUSG00000038530, ENSMUSG00000038037, ENSMUSG00000070348, ENSMUSG00000020218, ENSMUSG00000026395, ENSMUSG00000045730, ENSMUSG00000032011, ENSMUSG00000053113, ENSMUSG00000004266, ENSMUSG00000032578	304	171	13588	2.87527	0.999941	0.0910907	8.28317
GOTERM_BP_FAT	GO:0051338~regulation of transferase activity	12	2.8436	0.00511921	ENSMUSG00000039005, ENSMUSG00000055980, ENSMUSG00000048376, ENSMUSG00000024610, ENSMUSG00000026395, ENSMUSG00000021457, ENSMUSG00000032011, ENSMUSG00000004266, ENSMUSG00000021367, ENSMUSG00000032578, ENSMUSG00000032501, ENSMUSG00000033327	304	199	13588	2.69532	0.99995	0.0916447	8.41195
GOTERM_BP_FAT	GO:0045597~positive regulation of cell differentiation	11	2.60664	0.00591266	ENSMUSG00000036594, ENSMUSG00000023905, ENSMUSG00000024610, ENSMUSG00000030748, ENSMUSG00000015396, ENSMUSG00000015568, ENSMUSG00000000753, ENSMUSG00000026395, ENSMUSG00000021457, ENSMUSG00000053113, ENSMUSG00000020902	304	175	13588	2.80955	0.999989	0.10416	9.6545
GOTERM_BP_FAT	GO:0030574~collagen catabolic process	4	0.947867	0.00592011	ENSMUSG00000017737, ENSMUSG00000043613, ENSMUSG00000000901, ENSMUSG00000031740	304	17	13588	10.517	0.999989	0.103345	9.66609
GOTERM_BP_FAT	GO:0060324~face development	4	0.947867	0.00592011	ENSMUSG00000001506, ENSMUSG00000029231, ENSMUSG00000013584, ENSMUSG00000031740	304	17	13588	10.517	0.999989	0.103345	9.66609
GOTERM_BP_FAT	GO:0003007~heart morphogenesis	7	1.65877	0.0060888	ENSMUSG00000079243, ENSMUSG00000007817, ENSMUSG00000008136, ENSMUSG00000026814, ENSMUSG00000068614, ENSMUSG00000026418, ENSMUSG00000013584	304	74	13588	4.22813	0.999992	0.10519	9.92817
GOTERM_BP_FAT	GO:0030029~actin filament-based process	11	2.60664	0.00614893	ENSMUSG00000025006, ENSMUSG00000079243, ENSMUSG00000026879, ENSMUSG00000029675, ENSMUSG00000034675, ENSMUSG00000021998, ENSMUSG00000013936, ENSMUSG00000068614, ENSMUSG00000033420, ENSMUSG00000033066, ENSMUSG00000033327	304	176	13588	2.79359	0.999993	0.105236	10.0214
GOTERM_BP_FAT	GO:0002683~negative regulation of immune system process	7	1.65877	0.00692576	ENSMUSG00000026656, ENSMUSG00000024610, ENSMUSG00000030748, ENSMUSG00000026395, ENSMUSG00000032011, ENSMUSG00000004266, ENSMUSG00000023224	304	76	13588	4.11686	0.999998	0.116737	11.218
GOTERM_BP_FAT	GO:0044243~multicellular organismal catabolic process	4	0.947867	0.00698827	ENSMUSG00000017737, ENSMUSG00000043613, ENSMUSG00000000901, ENSMUSG00000031740	304	18	13588	9.93275	0.999999	0.116715	11.3136
GOTERM_BP_FAT	GO:0050864~regulation of B cell activation	6	1.4218	0.00746619	ENSMUSG00000039005, ENSMUSG00000058099, ENSMUSG00000026656, ENSMUSG00000026395, ENSMUSG00000021457, ENSMUSG00000004266	304	55	13588	4.87608	0.999999	0.123152	12.0415
GOTERM_BP_FAT	GO:0046883~regulation of hormone secretion	5	1.18483	0.00814195	ENSMUSG00000020277, ENSMUSG00000024900, ENSMUSG00000041798, ENSMUSG00000045502, ENSMUSG00000021367	304	36	13588	6.20797	1	0.132442	13.0612
GOTERM_BP_FAT	GO:0007167~enzyme linked receptor protein signaling pathway	14	3.31754	0.00837136	ENSMUSG00000055980, ENSMUSG00000057280, ENSMUSG00000027560, ENSMUSG00000030110, ENSMUSG00000021457, ENSMUSG00000025006, ENSMUSG00000061436, ENSMUSG00000023951, ENSMUSG00000038894, ENSMUSG00000024621, ENSMUSG00000019997, ENSMUSG00000026814, ENSMUSG00000036585, ENSMUSG00000029231	304	273	13588	2.29217	1	0.134795	13.4048
GOTERM_BP_FAT	GO:0051094~positive regulation of developmental process	12	2.8436	0.00864548	ENSMUSG00000036594, ENSMUSG00000023905, ENSMUSG00000024610, ENSMUSG00000030748, ENSMUSG00000015396, ENSMUSG00000015568, ENSMUSG00000000753, ENSMUSG00000026395, ENSMUSG00000045730, ENSMUSG00000021457, ENSMUSG00000053113, ENSMUSG00000020902	304	214	13588	2.50639	1	0.137765	13.8138
GOTERM_BP_FAT	GO:0048738~cardiac muscle tissue development	6	1.4218	0.00866943	ENSMUSG00000079243, ENSMUSG00000008136, ENSMUSG00000030470, ENSMUSG00000013936, ENSMUSG00000068614, ENSMUSG00000026418	304	57	13588	4.70499	1	0.136996	13.8494
GOTERM_BP_FAT	GO:0010648~negative regulation of cell communication	11	2.60664	0.00893617	ENSMUSG00000028031, ENSMUSG00000038530, ENSMUSG00000038037, ENSMUSG00000070348, ENSMUSG00000020218, ENSMUSG00000026395, ENSMUSG00000045730, ENSMUSG00000032011, ENSMUSG00000053113, ENSMUSG00000004266, ENSMUSG00000032578	304	186	13588	2.64339	1	0.139781	14.2454
GOTERM_BP_FAT	GO:0045859~regulation of protein kinase activity	11	2.60664	0.00893617	ENSMUSG00000039005, ENSMUSG00000048376, ENSMUSG00000024610, ENSMUSG00000026395, ENSMUSG00000021457, ENSMUSG00000032011, ENSMUSG00000004266, ENSMUSG00000021367, ENSMUSG00000032578, ENSMUSG00000032501, ENSMUSG00000033327	304	186	13588	2.64339	1	0.139781	14.2454
GOTERM_BP_FAT	GO:0050818~regulation of coagulation	4	0.947867	0.00944772	ENSMUSG00000039005, ENSMUSG00000027611, ENSMUSG00000048376, ENSMUSG00000074743	304	20	13588	8.93947	1	0.146027	15.0001
GOTERM_BP_FAT	GO:0002698~negative regulation of immune effector process	4	0.947867	0.00944772	ENSMUSG00000026656, ENSMUSG00000026395, ENSMUSG00000004266, ENSMUSG00000023224	304	20	13588	8.93947	1	0.146027	15.0001
GOTERM_BP_FAT	GO:0010171~body morphogenesis	4	0.947867	0.00944772	ENSMUSG00000001506, ENSMUSG00000066595, ENSMUSG00000029231, ENSMUSG00000031740	304	20	13588	8.93947	1	0.146027	15.0001
GOTERM_BP_FAT	GO:0030511~positive regulation of transforming growth factor beta receptor signaling pathway	3	0.7109	0.00966488	ENSMUSG00000061436, ENSMUSG00000040152, ENSMUSG00000039910	304	7	13588	19.156	1	0.14796	15.3186
GOTERM_BP_FAT	GO:0032496~response to lipopolysaccharide	5	1.18483	0.00985512	ENSMUSG00000039005, ENSMUSG00000056529, ENSMUSG00000048376, ENSMUSG00000074743, ENSMUSG00000016024	304	38	13588	5.88123	1	0.149478	15.5966
GOTERM_BP_FAT	GO:0031400~negative regulation of protein modification process	5	1.18483	0.00985512	ENSMUSG00000026483, ENSMUSG00000034570, ENSMUSG00000038037, ENSMUSG00000026395, ENSMUSG00000004266	304	38	13588	5.88123	1	0.149478	15.5966
GOTERM_BP_FAT	GO:0010647~positive regulation of cell communication	11	2.60664	0.00998047	ENSMUSG00000061436, ENSMUSG00000039005, ENSMUSG00000019899, ENSMUSG00000058099, ENSMUSG00000023951, ENSMUSG00000042895, ENSMUSG00000040152, ENSMUSG00000039910, ENSMUSG00000026395, ENSMUSG00000045730, ENSMUSG00000021457	304	189	13588	2.60143	1	0.150066	15.7794
GOTERM_BP_FAT	GO:0030097~hemopoiesis	13	3.08057	0.0107689	ENSMUSG00000066687, ENSMUSG00000069919, ENSMUSG00000018893, ENSMUSG00000058099, ENSMUSG00000023951, ENSMUSG00000073940, ENSMUSG00000049103, ENSMUSG00000066595, ENSMUSG00000052305, ENSMUSG00000024610, ENSMUSG00000058818, ENSMUSG00000026395, ENSMUSG00000021457, ENSMUSG00000069917, ENSMUSG00000021356	304	251	13588	2.315	1	0.159744	16.9203
GOTERM_BP_FAT	GO:0034329~cell junction assembly	4	0.947867	0.0108432	ENSMUSG00000025006, ENSMUSG00000055322, ENSMUSG00000026193, ENSMUSG00000032011	304	21	13588	8.51378	1	0.159542	17.0271
GOTERM_BP_FAT	GO:0007169~transmembrane receptor protein tyrosine kinase signaling pathway	11	2.60664	0.0110097	ENSMUSG00000025006, ENSMUSG00000055980, ENSMUSG00000023951, ENSMUSG00000057280, ENSMUSG00000038894, ENSMUSG00000027560, ENSMUSG00000024621, ENSMUSG00000019997, ENSMUSG00000036585, ENSMUSG00000030110, ENSMUSG00000029231	304	192	13588	2.56079	1	0.160581	17.2659
GOTERM_BP_FAT	GO:0031399~regulation of protein modification process	10	2.36967	0.0117393	ENSMUSG00000026483, ENSMUSG00000034570, ENSMUSG00000038037, ENSMUSG00000073940, ENSMUSG00000052305, ENSMUSG00000036585, ENSMUSG00000026395, ENSMUSG00000021457, ENSMUSG00000053113, ENSMUSG00000004266, ENSMUSG00000033327	304	165	13588	2.70893	1	0.169058	18.3047
GOTERM_BP_FAT	GO:0016525~negative regulation of angiogenesis	4	0.947867	0.0123515	ENSMUSG00000021256, ENSMUSG00000040152, ENSMUSG00000000753, ENSMUSG00000029373	304	22	13588	8.12679	1	0.175799	19.1667
GOTERM_BP_FAT	GO:0040008~regulation of growth	13	3.08057	0.0125108	ENSMUSG00000038037, ENSMUSG00000023905, ENSMUSG00000057280, ENSMUSG00000066595, ENSMUSG00000023046, ENSMUSG00000019997, ENSMUSG00000029096, ENSMUSG00000045730, ENSMUSG00000053113, ENSMUSG00000020902, ENSMUSG00000027656, ENSMUSG00000017493, ENSMUSG00000032578	304	256	13588	2.26979	1	0.176576	19.3897
GOTERM_BP_FAT	GO:0050732~negative regulation of peptidyl-tyrosine phosphorylation	3	0.7109	0.0126979	ENSMUSG00000038037, ENSMUSG00000026395, ENSMUSG00000004266	304	8	13588	16.7615	1	0.177695	19.6508
GOTERM_BP_FAT	GO:0006937~regulation of muscle contraction	5	1.18483	0.0128368	ENSMUSG00000029467, ENSMUSG00000027861, ENSMUSG00000048376, ENSMUSG00000045730, ENSMUSG00000021367	304	41	13588	5.4509	1	0.178185	19.8441
GOTERM_BP_FAT	GO:0009891~positive regulation of biosynthetic process	22	5.21327	0.0134095	ENSMUSG00000074622, ENSMUSG00000039005, ENSMUSG00000007817, ENSMUSG00000028341, ENSMUSG00000021457, ENSMUSG00000025085, ENSMUSG00000021356, ENSMUSG00000025006, ENSMUSG00000061436, ENSMUSG00000026483, ENSMUSG00000022383, ENSMUSG00000023951, ENSMUSG00000041798, ENSMUSG00000059498, ENSMUSG00000024030, ENSMUSG00000042895, ENSMUSG00000032033, ENSMUSG00000000732, ENSMUSG00000039910, ENSMUSG00000045730,…	304	557	13588	1.76543	1	0.184091	20.6366
GOTERM_BP_FAT	GO:0042108~positive regulation of cytokine biosynthetic process	5	1.18483	0.013945	ENSMUSG00000039005, ENSMUSG00000059498, ENSMUSG00000000732, ENSMUSG00000021457, ENSMUSG00000021356	304	42	13588	5.32112	1	0.189411	21.3709
GOTERM_BP_FAT	GO:0043085~positive regulation of catalytic activity	13	3.08057	0.0143204	ENSMUSG00000031659, ENSMUSG00000039005, ENSMUSG00000055980, ENSMUSG00000022840, ENSMUSG00000048376, ENSMUSG00000024610, ENSMUSG00000026395, ENSMUSG00000045730, ENSMUSG00000021457, ENSMUSG00000032011, ENSMUSG00000024524, ENSMUSG00000021367, ENSMUSG00000032578	304	261	13588	2.22631	1	0.192675	21.8818
GOTERM_BP_FAT	GO:0050878~regulation of body fluid levels	7	1.65877	0.0145031	ENSMUSG00000027611, ENSMUSG00000039109, ENSMUSG00000048376, ENSMUSG00000074743, ENSMUSG00000029373, ENSMUSG00000021367, ENSMUSG00000023224	304	89	13588	3.51552	1	0.193559	22.1293
GOTERM_BP_FAT	GO:0030817~regulation of cAMP biosynthetic process	6	1.4218	0.01482	ENSMUSG00000031659, ENSMUSG00000035863, ENSMUSG00000022840, ENSMUSG00000045730, ENSMUSG00000024524, ENSMUSG00000021367	304	65	13588	4.12591	1	0.196032	22.5569
GOTERM_BP_FAT	GO:0009967~positive regulation of signal transduction	10	2.36967	0.0150697	ENSMUSG00000061436, ENSMUSG00000039005, ENSMUSG00000058099, ENSMUSG00000023951, ENSMUSG00000042895, ENSMUSG00000040152, ENSMUSG00000039910, ENSMUSG00000026395, ENSMUSG00000045730, ENSMUSG00000021457	304	172	13588	2.59868	1	0.197666	22.8922
GOTERM_BP_FAT	GO:0045785~positive regulation of cell adhesion	5	1.18483	0.0151122	ENSMUSG00000029304, ENSMUSG00000005397, ENSMUSG00000040152, ENSMUSG00000039910, ENSMUSG00000033327	304	43	13588	5.19737	1	0.196846	22.9492
GOTERM_BP_FAT	GO:0050900~leukocyte migration	5	1.18483	0.0151122	ENSMUSG00000048163, ENSMUSG00000059498, ENSMUSG00000049130, ENSMUSG00000029373, ENSMUSG00000016024	304	43	13588	5.19737	1	0.196846	22.9492
GOTERM_BP_FAT	GO:0002520~immune system development	14	3.31754	0.0152063	ENSMUSG00000058099, ENSMUSG00000073940, ENSMUSG00000052305, ENSMUSG00000026395, ENSMUSG00000021457, ENSMUSG00000021356, ENSMUSG00000069919, ENSMUSG00000066687, ENSMUSG00000018893, ENSMUSG00000023951, ENSMUSG00000049103, ENSMUSG00000066595, ENSMUSG00000024610, ENSMUSG00000058818, ENSMUSG00000000732, ENSMUSG00000069917	304	295	13588	2.12123	1	0.196639	23.0752
GOTERM_BP_FAT	GO:0051098~regulation of binding	7	1.65877	0.0152575	ENSMUSG00000061436, ENSMUSG00000039005, ENSMUSG00000058099, ENSMUSG00000042895, ENSMUSG00000045730, ENSMUSG00000021356, ENSMUSG00000062329	304	90	13588	3.47646	1	0.195937	23.1436
GOTERM_BP_FAT	GO:0010557~positive regulation of macromolecule biosynthetic process	21	4.9763	0.0154418	ENSMUSG00000074622, ENSMUSG00000039005, ENSMUSG00000007817, ENSMUSG00000028341, ENSMUSG00000021457, ENSMUSG00000025085, ENSMUSG00000021356, ENSMUSG00000025006, ENSMUSG00000061436, ENSMUSG00000026483, ENSMUSG00000022383, ENSMUSG00000023951, ENSMUSG00000041798, ENSMUSG00000059498, ENSMUSG00000042895, ENSMUSG00000032033, ENSMUSG00000000732, ENSMUSG00000039910, ENSMUSG00000045730, ENSMUSG00000026610,…	304	530	13588	1.77103	1	0.196775	23.3894
GOTERM_BP_FAT	GO:0030814~regulation of cAMP metabolic process	6	1.4218	0.0167203	ENSMUSG00000031659, ENSMUSG00000035863, ENSMUSG00000022840, ENSMUSG00000045730, ENSMUSG00000024524, ENSMUSG00000021367	304	67	13588	4.00275	1	0.20998	25.075
GOTERM_BP_FAT	GO:0030334~regulation of cell migration	7	1.65877	0.0168472	ENSMUSG00000019899, ENSMUSG00000055980, ENSMUSG00000038894, ENSMUSG00000049103, ENSMUSG00000040152, ENSMUSG00000032011, ENSMUSG00000020902	304	92	13588	3.40089	1	0.210055	25.2403
GOTERM_BP_FAT	GO:0001558~regulation of cell growth	7	1.65877	0.0168472	ENSMUSG00000023905, ENSMUSG00000023046, ENSMUSG00000019997, ENSMUSG00000029096, ENSMUSG00000020902, ENSMUSG00000027656, ENSMUSG00000017493	304	92	13588	3.40089	1	0.210055	25.2403
GOTERM_BP_FAT	GO:0007243~protein kinase cascade	12	2.8436	0.0169754	ENSMUSG00000039005, ENSMUSG00000055980, ENSMUSG00000038037, ENSMUSG00000025658, ENSMUSG00000027560, ENSMUSG00000048376, ENSMUSG00000024610, ENSMUSG00000046709, ENSMUSG00000026395, ENSMUSG00000030110, ENSMUSG00000021457, ENSMUSG00000021367	304	236	13588	2.27275	1	0.210144	25.4071
GOTERM_BP_FAT	GO:0043408~regulation of MAPKKK cascade	7	1.65877	0.0176833	ENSMUSG00000061436, ENSMUSG00000039005, ENSMUSG00000026395, ENSMUSG00000045730, ENSMUSG00000021457, ENSMUSG00000004266, ENSMUSG00000033327	304	93	13588	3.36432	1	0.216581	26.3214
GOTERM_BP_FAT	GO:0007626~locomotory behavior	12	2.8436	0.018466	ENSMUSG00000061436, ENSMUSG00000004814, ENSMUSG00000056529, ENSMUSG00000059498, ENSMUSG00000022840, ENSMUSG00000049130, ENSMUSG00000040552, ENSMUSG00000009185, ENSMUSG00000029223, ENSMUSG00000018927, ENSMUSG00000029373, ENSMUSG00000016024	304	239	13588	2.24422	1	0.223685	27.3201
GOTERM_BP_FAT	GO:0030155~regulation of cell adhesion	7	1.65877	0.0185475	ENSMUSG00000019899, ENSMUSG00000029304, ENSMUSG00000005397, ENSMUSG00000001506, ENSMUSG00000040152, ENSMUSG00000039910, ENSMUSG00000033327	304	94	13588	3.32853	1	0.223179	27.4233
GOTERM_BP_FAT	GO:0010033~response to organic substance	20	4.73934	0.018562	ENSMUSG00000055980, ENSMUSG00000023845, ENSMUSG00000039005, ENSMUSG00000056529, ENSMUSG00000070348, ENSMUSG00000049130, ENSMUSG00000001506, ENSMUSG00000015396, ENSMUSG00000022951, ENSMUSG00000024524, ENSMUSG00000020277, ENSMUSG00000025006, ENSMUSG00000027875, ENSMUSG00000041798, ENSMUSG00000038894, ENSMUSG00000021256, ENSMUSG00000048376, ENSMUSG00000074743, ENSMUSG00000021091, ENSMUSG00000016024	304	505	13588	1.77019	1	0.22197	27.4417
GOTERM_BP_FAT	GO:0050777~negative regulation of immune response	4	0.947867	0.0195354	ENSMUSG00000026656, ENSMUSG00000026395, ENSMUSG00000004266, ENSMUSG00000023224	304	26	13588	6.87652	1	0.230843	28.664
GOTERM_BP_FAT	GO:0046635~positive regulation of alpha-beta T cell activation	4	0.947867	0.0195354	ENSMUSG00000030748, ENSMUSG00000015396, ENSMUSG00000026395, ENSMUSG00000021457	304	26	13588	6.87652	1	0.230843	28.664
GOTERM_BP_FAT	GO:0050829~defense response to Gram-negative bacterium	3	0.7109	0.0198161	ENSMUSG00000039005, ENSMUSG00000069516, ENSMUSG00000016024	304	10	13588	13.4092	1	0.232368	29.0128
GOTERM_BP_FAT	GO:0007596~blood coagulation	6	1.4218	0.0198633	ENSMUSG00000027611, ENSMUSG00000039109, ENSMUSG00000048376, ENSMUSG00000074743, ENSMUSG00000029373, ENSMUSG00000023224	304	70	13588	3.8312	1	0.231472	29.0713
GOTERM_BP_FAT	GO:0050817~coagulation	6	1.4218	0.0198633	ENSMUSG00000027611, ENSMUSG00000039109, ENSMUSG00000048376, ENSMUSG00000074743, ENSMUSG00000029373, ENSMUSG00000023224	304	70	13588	3.8312	1	0.231472	29.0713
GOTERM_BP_FAT	GO:0030808~regulation of nucleotide biosynthetic process	6	1.4218	0.0198633	ENSMUSG00000031659, ENSMUSG00000035863, ENSMUSG00000022840, ENSMUSG00000045730, ENSMUSG00000024524, ENSMUSG00000021367	304	70	13588	3.8312	1	0.231472	29.0713
GOTERM_BP_FAT	GO:0030802~regulation of cyclic nucleotide biosynthetic process	6	1.4218	0.0198633	ENSMUSG00000031659, ENSMUSG00000035863, ENSMUSG00000022840, ENSMUSG00000045730, ENSMUSG00000024524, ENSMUSG00000021367	304	70	13588	3.8312	1	0.231472	29.0713
GOTERM_BP_FAT	GO:0045596~negative regulation of cell differentiation	10	2.36967	0.0209665	ENSMUSG00000066687, ENSMUSG00000070348, ENSMUSG00000024030, ENSMUSG00000021255, ENSMUSG00000024610, ENSMUSG00000030748, ENSMUSG00000022951, ENSMUSG00000032011, ENSMUSG00000029373, ENSMUSG00000020902	304	182	13588	2.4559	1	0.241322	30.4258
GOTERM_BP_FAT	GO:0007599~hemostasis	6	1.4218	0.0209912	ENSMUSG00000027611, ENSMUSG00000039109, ENSMUSG00000048376, ENSMUSG00000074743, ENSMUSG00000029373, ENSMUSG00000023224	304	71	13588	3.77724	1	0.240163	30.4559
GOTERM_BP_FAT	GO:0060326~cell chemotaxis	4	0.947867	0.0216227	ENSMUSG00000059498, ENSMUSG00000049130, ENSMUSG00000029373, ENSMUSG00000016024	304	27	13588	6.62183	1	0.245061	31.2198
GOTERM_BP_FAT	GO:0030595~leukocyte chemotaxis	4	0.947867	0.0216227	ENSMUSG00000059498, ENSMUSG00000049130, ENSMUSG00000029373, ENSMUSG00000016024	304	27	13588	6.62183	1	0.245061	31.2198
GOTERM_BP_FAT	GO:0010959~regulation of metal ion transport	5	1.18483	0.0218622	ENSMUSG00000041798, ENSMUSG00000048376, ENSMUSG00000045730, ENSMUSG00000032011, ENSMUSG00000042045	304	48	13588	4.65598	1	0.246016	31.5075
GOTERM_BP_FAT	GO:0007519~skeletal muscle tissue development	6	1.4218	0.0221601	ENSMUSG00000057280, ENSMUSG00000029675, ENSMUSG00000028364, ENSMUSG00000048376, ENSMUSG00000022951, ENSMUSG00000025278	304	72	13588	3.72478	1	0.247529	31.8638
GOTERM_BP_FAT	GO:0032269~negative regulation of cellular protein metabolic process	6	1.4218	0.0221601	ENSMUSG00000026483, ENSMUSG00000034570, ENSMUSG00000038037, ENSMUSG00000026395, ENSMUSG00000004266, ENSMUSG00000023224	304	72	13588	3.72478	1	0.247529	31.8638
GOTERM_BP_FAT	GO:0031328~positive regulation of cellular biosynthetic process	21	4.9763	0.0228062	ENSMUSG00000074622, ENSMUSG00000039005, ENSMUSG00000007817, ENSMUSG00000028341, ENSMUSG00000021457, ENSMUSG00000025085, ENSMUSG00000021356, ENSMUSG00000025006, ENSMUSG00000061436, ENSMUSG00000026483, ENSMUSG00000022383, ENSMUSG00000023951, ENSMUSG00000041798, ENSMUSG00000059498, ENSMUSG00000042895, ENSMUSG00000032033, ENSMUSG00000000732, ENSMUSG00000039910, ENSMUSG00000045730, ENSMUSG00000026610,…	304	552	13588	1.70044	1	0.252384	32.6305
GOTERM_BP_FAT	GO:0030799~regulation of cyclic nucleotide metabolic process	6	1.4218	0.0233705	ENSMUSG00000031659, ENSMUSG00000035863, ENSMUSG00000022840, ENSMUSG00000045730, ENSMUSG00000024524, ENSMUSG00000021367	304	73	13588	3.67376	1	0.256371	33.2935
GOTERM_BP_FAT	GO:0055007~cardiac muscle cell differentiation	4	0.947867	0.023827	ENSMUSG00000079243, ENSMUSG00000008136, ENSMUSG00000013936, ENSMUSG00000068614	304	28	13588	6.38534	1	0.259272	33.8253
GOTERM_BP_FAT	GO:0032673~regulation of interleukin-4 production	3	0.7109	0.0238672	ENSMUSG00000015396, ENSMUSG00000000732, ENSMUSG00000021356	304	11	13588	12.1902	1	0.258222	33.8719
GOTERM_BP_FAT	GO:0060343~trabecula formation	3	0.7109	0.0238672	ENSMUSG00000008136, ENSMUSG00000001506, ENSMUSG00000031740	304	11	13588	12.1902	1	0.258222	33.8719
GOTERM_BP_FAT	GO:0015671~oxygen transport	3	0.7109	0.0238672	ENSMUSG00000069919, ENSMUSG00000018893, ENSMUSG00000073940, ENSMUSG00000052305, ENSMUSG00000069917	304	11	13588	12.1902	1	0.258222	33.8719
GOTERM_BP_FAT	GO:0048534~hemopoietic or lymphoid organ development	13	3.08057	0.0240045	ENSMUSG00000066687, ENSMUSG00000069919, ENSMUSG00000018893, ENSMUSG00000058099, ENSMUSG00000023951, ENSMUSG00000073940, ENSMUSG00000049103, ENSMUSG00000066595, ENSMUSG00000052305, ENSMUSG00000024610, ENSMUSG00000058818, ENSMUSG00000026395, ENSMUSG00000021457, ENSMUSG00000069917, ENSMUSG00000021356	304	281	13588	2.06785	1	0.258094	34.0311
GOTERM_BP_FAT	GO:0051241~negative regulation of multicellular organismal process	7	1.65877	0.0243434	ENSMUSG00000029467, ENSMUSG00000027611, ENSMUSG00000023951, ENSMUSG00000027077, ENSMUSG00000074743, ENSMUSG00000015396, ENSMUSG00000045730	304	100	13588	3.12882	1	0.259835	34.4221
GOTERM_BP_FAT	GO:0060538~skeletal muscle organ development	6	1.4218	0.0246228	ENSMUSG00000057280, ENSMUSG00000029675, ENSMUSG00000028364, ENSMUSG00000048376, ENSMUSG00000022951, ENSMUSG00000025278	304	74	13588	3.62411	1	0.261005	34.7428
GOTERM_BP_FAT	GO:0051101~regulation of DNA binding	6	1.4218	0.0246228	ENSMUSG00000061436, ENSMUSG00000039005, ENSMUSG00000058099, ENSMUSG00000042895, ENSMUSG00000021356, ENSMUSG00000062329	304	74	13588	3.62411	1	0.261005	34.7428
GOTERM_BP_FAT	GO:0006140~regulation of nucleotide metabolic process	6	1.4218	0.0259174	ENSMUSG00000031659, ENSMUSG00000035863, ENSMUSG00000022840, ENSMUSG00000045730, ENSMUSG00000024524, ENSMUSG00000021367	304	75	13588	3.57579	1	0.271369	36.21
GOTERM_BP_FAT	GO:0033674~positive regulation of kinase activity	8	1.89573	0.0264394	ENSMUSG00000039005, ENSMUSG00000055980, ENSMUSG00000048376, ENSMUSG00000024610, ENSMUSG00000026395, ENSMUSG00000021457, ENSMUSG00000021367, ENSMUSG00000032578	304	130	13588	2.75061	1	0.274608	36.7927
GOTERM_BP_FAT	GO:0010604~positive regulation of macromolecule metabolic process	23	5.45024	0.0264472	ENSMUSG00000074622, ENSMUSG00000039005, ENSMUSG00000007817, ENSMUSG00000028341, ENSMUSG00000026395, ENSMUSG00000021457, ENSMUSG00000025085, ENSMUSG00000021356, ENSMUSG00000025006, ENSMUSG00000061436, ENSMUSG00000026483, ENSMUSG00000022383, ENSMUSG00000023951, ENSMUSG00000041798, ENSMUSG00000059498, ENSMUSG00000042895, ENSMUSG00000036585, ENSMUSG00000032033, ENSMUSG00000000732, ENSMUSG00000039910,…	304	633	13588	1.62407	1	0.273239	36.8014
GOTERM_BP_FAT	GO:0009266~response to temperature stimulus	5	1.18483	0.0266691	ENSMUSG00000048612, ENSMUSG00000041730, ENSMUSG00000045730, ENSMUSG00000006221, ENSMUSG00000022032	304	51	13588	4.38209	1	0.273776	37.0476
GOTERM_BP_FAT	GO:0060325~face morphogenesis	3	0.7109	0.0282246	ENSMUSG00000001506, ENSMUSG00000029231, ENSMUSG00000031740	304	12	13588	11.1743	1	0.285919	38.748
GOTERM_BP_FAT	GO:0051050~positive regulation of transport	8	1.89573	0.028426	ENSMUSG00000025006, ENSMUSG00000041798, ENSMUSG00000059498, ENSMUSG00000045502, ENSMUSG00000048376, ENSMUSG00000026656, ENSMUSG00000021457, ENSMUSG00000032011	304	132	13588	2.70893	1	0.286191	38.9649
GOTERM_BP_FAT	GO:0002889~regulation of immunoglobulin mediated immune response	4	0.947867	0.0285866	ENSMUSG00000059498, ENSMUSG00000026656, ENSMUSG00000026395, ENSMUSG00000004266	304	30	13588	5.95965	1	0.286113	39.1375
GOTERM_BP_FAT	GO:0006953~acute-phase response	4	0.947867	0.0285866	ENSMUSG00000026193, ENSMUSG00000008845, ENSMUSG00000021091, ENSMUSG00000016024	304	30	13588	5.95965	1	0.286113	39.1375
GOTERM_BP_FAT	GO:0002712~regulation of B cell mediated immunity	4	0.947867	0.0285866	ENSMUSG00000059498, ENSMUSG00000026656, ENSMUSG00000026395, ENSMUSG00000004266	304	30	13588	5.95965	1	0.286113	39.1375
GOTERM_BP_FAT	GO:0031348~negative regulation of defense response	4	0.947867	0.0285866	ENSMUSG00000026656, ENSMUSG00000045730, ENSMUSG00000028599, ENSMUSG00000023224	304	30	13588	5.95965	1	0.286113	39.1375
GOTERM_BP_FAT	GO:0017015~regulation of transforming growth factor beta receptor signaling pathway	4	0.947867	0.0285866	ENSMUSG00000061436, ENSMUSG00000026814, ENSMUSG00000040152, ENSMUSG00000039910	304	30	13588	5.95965	1	0.286113	39.1375
GOTERM_BP_FAT	GO:0051248~negative regulation of protein metabolic process	6	1.4218	0.0300596	ENSMUSG00000026483, ENSMUSG00000034570, ENSMUSG00000038037, ENSMUSG00000026395, ENSMUSG00000004266, ENSMUSG00000023224	304	78	13588	3.43826	1	0.2971	40.6984
GOTERM_BP_FAT	GO:0051216~cartilage development	6	1.4218	0.0300596	ENSMUSG00000001506, ENSMUSG00000019997, ENSMUSG00000032033, ENSMUSG00000022098, ENSMUSG00000021367, ENSMUSG00000062329	304	78	13588	3.43826	1	0.2971	40.6984
GOTERM_BP_FAT	GO:0007010~cytoskeleton organization	14	3.31754	0.0310055	ENSMUSG00000013936, ENSMUSG00000068614, ENSMUSG00000033420, ENSMUSG00000025085, ENSMUSG00000033066, ENSMUSG00000033327, ENSMUSG00000079243, ENSMUSG00000025006, ENSMUSG00000035863, ENSMUSG00000026879, ENSMUSG00000029675, ENSMUSG00000034675, ENSMUSG00000021998, ENSMUSG00000032011	304	326	13588	1.91952	1	0.303471	41.6807
GOTERM_BP_FAT	GO:0001503~ossification	7	1.65877	0.0312415	ENSMUSG00000029816, ENSMUSG00000029304, ENSMUSG00000008136, ENSMUSG00000001506, ENSMUSG00000019997, ENSMUSG00000022098, ENSMUSG00000031740	304	106	13588	2.95171	1	0.303917	41.9234
GOTERM_BP_FAT	GO:0051347~positive regulation of transferase activity	8	1.89573	0.0315917	ENSMUSG00000039005, ENSMUSG00000055980, ENSMUSG00000048376, ENSMUSG00000024610, ENSMUSG00000026395, ENSMUSG00000021457, ENSMUSG00000021367, ENSMUSG00000032578	304	135	13588	2.64873	1	0.305287	42.2818
GOTERM_BP_FAT	GO:0051270~regulation of cell motion	7	1.65877	0.0325031	ENSMUSG00000019899, ENSMUSG00000055980, ENSMUSG00000038894, ENSMUSG00000049103, ENSMUSG00000040152, ENSMUSG00000032011, ENSMUSG00000020902	304	107	13588	2.92413	1	0.311162	43.2048
GOTERM_BP_FAT	GO:0048732~gland development	10	2.36967	0.0327216	ENSMUSG00000055980, ENSMUSG00000023951, ENSMUSG00000038894, ENSMUSG00000070348, ENSMUSG00000028364, ENSMUSG00000039910, ENSMUSG00000031548, ENSMUSG00000005087, ENSMUSG00000020902, ENSMUSG00000040046	304	197	13588	2.2689	1	0.311414	43.424
GOTERM_BP_FAT	GO:0002820~negative regulation of adaptive immune response	3	0.7109	0.0328728	ENSMUSG00000026656, ENSMUSG00000026395, ENSMUSG00000004266	304	13	13588	10.3148	1	0.311129	43.5752
GOTERM_BP_FAT	GO:0015669~gas transport	3	0.7109	0.0328728	ENSMUSG00000069919, ENSMUSG00000018893, ENSMUSG00000073940, ENSMUSG00000052305, ENSMUSG00000069917	304	13	13588	10.3148	1	0.311129	43.5752
GOTERM_BP_FAT	GO:0048639~positive regulation of developmental growth	3	0.7109	0.0328728	ENSMUSG00000023905, ENSMUSG00000045730, ENSMUSG00000020902	304	13	13588	10.3148	1	0.311129	43.5752
GOTERM_BP_FAT	GO:0002823~negative regulation of adaptive immune response based on somatic recombination of immune receptors built from immunoglobulin superfamily domains	3	0.7109	0.0328728	ENSMUSG00000026656, ENSMUSG00000026395, ENSMUSG00000004266	304	13	13588	10.3148	1	0.311129	43.5752
GOTERM_BP_FAT	GO:0032944~regulation of mononuclear cell proliferation	6	1.4218	0.0330398	ENSMUSG00000039005, ENSMUSG00000026656, ENSMUSG00000000732, ENSMUSG00000026395, ENSMUSG00000021457, ENSMUSG00000004266	304	80	13588	3.3523	1	0.310972	43.7418
GOTERM_BP_FAT	GO:0050670~regulation of lymphocyte proliferation	6	1.4218	0.0330398	ENSMUSG00000039005, ENSMUSG00000026656, ENSMUSG00000000732, ENSMUSG00000026395, ENSMUSG00000021457, ENSMUSG00000004266	304	80	13588	3.3523	1	0.310972	43.7418
GOTERM_BP_FAT	GO:0034330~cell junction organization	4	0.947867	0.0338115	ENSMUSG00000025006, ENSMUSG00000055322, ENSMUSG00000026193, ENSMUSG00000032011	304	32	13588	5.58717	1	0.315554	44.5055
GOTERM_BP_FAT	GO:0048741~skeletal muscle fiber development	4	0.947867	0.0338115	ENSMUSG00000057280, ENSMUSG00000028364, ENSMUSG00000048376, ENSMUSG00000022951	304	32	13588	5.58717	1	0.315554	44.5055
GOTERM_BP_FAT	GO:0035295~tube development	12	2.8436	0.0346338	ENSMUSG00000023951, ENSMUSG00000024713, ENSMUSG00000024529, ENSMUSG00000019997, ENSMUSG00000026814, ENSMUSG00000036585, ENSMUSG00000028341, ENSMUSG00000030110, ENSMUSG00000029231, ENSMUSG00000005087, ENSMUSG00000013584, ENSMUSG00000021367	304	264	13588	2.0317	1	0.320449	45.3086
GOTERM_BP_FAT	GO:0019318~hexose metabolic process	9	2.1327	0.0357681	ENSMUSG00000020277, ENSMUSG00000026628, ENSMUSG00000024900, ENSMUSG00000022383, ENSMUSG00000041798, ENSMUSG00000021913, ENSMUSG00000030246, ENSMUSG00000037306, ENSMUSG00000019577	304	169	13588	2.38033	1	0.327635	46.3985
GOTERM_BP_FAT	GO:0002822~regulation of adaptive immune response based on somatic recombination of immune receptors built from immunoglobulin superfamily domains	5	1.18483	0.0359855	ENSMUSG00000059498, ENSMUSG00000026656, ENSMUSG00000030748, ENSMUSG00000026395, ENSMUSG00000004266	304	56	13588	3.99084	1	0.327778	46.605
GOTERM_BP_FAT	GO:0002819~regulation of adaptive immune response	5	1.18483	0.0359855	ENSMUSG00000059498, ENSMUSG00000026656, ENSMUSG00000030748, ENSMUSG00000026395, ENSMUSG00000004266	304	56	13588	3.99084	1	0.327778	46.605
GOTERM_BP_FAT	GO:0001817~regulation of cytokine production	8	1.89573	0.0361687	ENSMUSG00000039005, ENSMUSG00000059498, ENSMUSG00000048376, ENSMUSG00000015396, ENSMUSG00000000732, ENSMUSG00000021457, ENSMUSG00000016024, ENSMUSG00000021356	304	139	13588	2.57251	1	0.327664	46.7785
GOTERM_BP_FAT	GO:0070663~regulation of leukocyte proliferation	6	1.4218	0.0361979	ENSMUSG00000039005, ENSMUSG00000026656, ENSMUSG00000000732, ENSMUSG00000026395, ENSMUSG00000021457, ENSMUSG00000004266	304	82	13588	3.27054	1	0.326398	46.8061
GOTERM_BP_FAT	GO:0044057~regulation of system process	10	2.36967	0.0364608	ENSMUSG00000019899, ENSMUSG00000023845, ENSMUSG00000029467, ENSMUSG00000027861, ENSMUSG00000030470, ENSMUSG00000045502, ENSMUSG00000048376, ENSMUSG00000027077, ENSMUSG00000045730, ENSMUSG00000021367	304	201	13588	2.22375	1	0.326886	47.0539
GOTERM_BP_FAT	GO:0040012~regulation of locomotion	7	1.65877	0.0364848	ENSMUSG00000019899, ENSMUSG00000055980, ENSMUSG00000038894, ENSMUSG00000049103, ENSMUSG00000040152, ENSMUSG00000032011, ENSMUSG00000020902	304	110	13588	2.84438	1	0.325599	47.0765
GOTERM_BP_FAT	GO:0006029~proteoglycan metabolic process	4	0.947867	0.0365968	ENSMUSG00000031375, ENSMUSG00000033207, ENSMUSG00000037306, ENSMUSG00000062329	304	33	13588	5.41786	1	0.324973	47.1817
GOTERM_BP_FAT	GO:0035051~cardiac cell differentiation	4	0.947867	0.0365968	ENSMUSG00000079243, ENSMUSG00000008136, ENSMUSG00000013936, ENSMUSG00000068614	304	33	13588	5.41786	1	0.324973	47.1817
GOTERM_BP_FAT	GO:0006006~glucose metabolic process	8	1.89573	0.0373779	ENSMUSG00000020277, ENSMUSG00000026628, ENSMUSG00000024900, ENSMUSG00000022383, ENSMUSG00000041798, ENSMUSG00000021913, ENSMUSG00000030246, ENSMUSG00000019577	304	140	13588	2.55414	1	0.329257	47.9101
GOTERM_BP_FAT	GO:0002707~negative regulation of lymphocyte mediated immunity	3	0.7109	0.0377966	ENSMUSG00000026656, ENSMUSG00000026395, ENSMUSG00000004266	304	14	13588	9.57801	1	0.33085	48.2967
GOTERM_BP_FAT	GO:0002704~negative regulation of leukocyte mediated immunity	3	0.7109	0.0377966	ENSMUSG00000026656, ENSMUSG00000026395, ENSMUSG00000004266	304	14	13588	9.57801	1	0.33085	48.2967
GOTERM_BP_FAT	GO:0016337~cell-cell adhesion	11	2.60664	0.0391141	ENSMUSG00000053166, ENSMUSG00000048163, ENSMUSG00000020340, ENSMUSG00000047216, ENSMUSG00000019997, ENSMUSG00000032033, ENSMUSG00000026395, ENSMUSG00000030110, ENSMUSG00000032011, ENSMUSG00000029108, ENSMUSG00000033327	304	236	13588	2.08335	1	0.338865	49.4954
GOTERM_BP_FAT	GO:0051091~positive regulation of transcription factor activity	4	0.947867	0.0394962	ENSMUSG00000039005, ENSMUSG00000058099, ENSMUSG00000042895, ENSMUSG00000062329	304	34	13588	5.25851	1	0.340113	49.8381
GOTERM_BP_FAT	GO:0046634~regulation of alpha-beta T cell activation	4	0.947867	0.0394962	ENSMUSG00000030748, ENSMUSG00000015396, ENSMUSG00000026395, ENSMUSG00000021457	304	34	13588	5.25851	1	0.340113	49.8381
GOTERM_BP_FAT	GO:0051924~regulation of calcium ion transport	4	0.947867	0.0394962	ENSMUSG00000048376, ENSMUSG00000045730, ENSMUSG00000032011, ENSMUSG00000042045	304	34	13588	5.25851	1	0.340113	49.8381
GOTERM_BP_FAT	GO:0043405~regulation of MAP kinase activity	6	1.4218	0.0395358	ENSMUSG00000024610, ENSMUSG00000026395, ENSMUSG00000021457, ENSMUSG00000004266, ENSMUSG00000032501, ENSMUSG00000033327	304	84	13588	3.19267	1	0.338933	49.8736
GOTERM_BP_FAT	GO:0019216~regulation of lipid metabolic process	5	1.18483	0.0401751	ENSMUSG00000025006, ENSMUSG00000055980, ENSMUSG00000022383, ENSMUSG00000024030, ENSMUSG00000045502	304	58	13588	3.85322	1	0.34197	50.4418
GOTERM_BP_FAT	GO:0030323~respiratory tube development	7	1.65877	0.0407669	ENSMUSG00000023951, ENSMUSG00000024713, ENSMUSG00000024529, ENSMUSG00000019997, ENSMUSG00000036585, ENSMUSG00000029231, ENSMUSG00000013584	304	113	13588	2.76886	1	0.344636	50.9623
GOTERM_BP_FAT	GO:0000165~MAPKKK cascade	7	1.65877	0.0422619	ENSMUSG00000027560, ENSMUSG00000048376, ENSMUSG00000024610, ENSMUSG00000046709, ENSMUSG00000026395, ENSMUSG00000030110, ENSMUSG00000021457	304	114	13588	2.74458	1	0.35345	52.2545
GOTERM_BP_FAT	GO:0060749~mammary gland alveolus development	3	0.7109	0.0429816	ENSMUSG00000023951, ENSMUSG00000070348, ENSMUSG00000040046	304	15	13588	8.93947	1	0.356856	52.8651
GOTERM_BP_FAT	GO:0019229~regulation of vasoconstriction	3	0.7109	0.0429816	ENSMUSG00000048376, ENSMUSG00000027077, ENSMUSG00000021367	304	15	13588	8.93947	1	0.356856	52.8651
GOTERM_BP_FAT	GO:0030879~mammary gland development	6	1.4218	0.0430553	ENSMUSG00000055980, ENSMUSG00000023951, ENSMUSG00000038894, ENSMUSG00000070348, ENSMUSG00000020902, ENSMUSG00000040046	304	86	13588	3.11842	1	0.355879	52.9272
GOTERM_BP_FAT	GO:0045366~regulation of interleukin-13 biosynthetic process	2	0.473934	0.0441025	ENSMUSG00000039005, ENSMUSG00000021356	304	2	13588	44.6974	1	0.361407	53.8014
GOTERM_BP_FAT	GO:0045368~positive regulation of interleukin-13 biosynthetic process	2	0.473934	0.0441025	ENSMUSG00000039005, ENSMUSG00000021356	304	2	13588	44.6974	1	0.361407	53.8014
GOTERM_BP_FAT	GO:0050855~regulation of B cell receptor signaling pathway	2	0.473934	0.0441025	ENSMUSG00000058099, ENSMUSG00000026395	304	2	13588	44.6974	1	0.361407	53.8014
GOTERM_BP_FAT	GO:0060346~bone trabecula formation	2	0.473934	0.0441025	ENSMUSG00000001506, ENSMUSG00000031740	304	2	13588	44.6974	1	0.361407	53.8014
GOTERM_BP_FAT	GO:0045761~regulation of adenylate cyclase activity	5	1.18483	0.0446306	ENSMUSG00000031659, ENSMUSG00000035863, ENSMUSG00000022840, ENSMUSG00000045730, ENSMUSG00000024524	304	60	13588	3.72478	1	0.363426	54.2364
GOTERM_BP_FAT	GO:0032844~regulation of homeostatic process	5	1.18483	0.0446306	ENSMUSG00000023951, ENSMUSG00000045502, ENSMUSG00000048376, ENSMUSG00000026395, ENSMUSG00000032011	304	60	13588	3.72478	1	0.363426	54.2364
GOTERM_BP_FAT	GO:0032102~negative regulation of response to external stimulus	4	0.947867	0.0456328	ENSMUSG00000022383, ENSMUSG00000026656, ENSMUSG00000045730, ENSMUSG00000028599	304	36	13588	4.96637	1	0.368514	55.0513
GOTERM_BP_FAT	GO:0045444~fat cell differentiation	5	1.18483	0.046958	ENSMUSG00000018893, ENSMUSG00000038037, ENSMUSG00000070348, ENSMUSG00000045730, ENSMUSG00000031710	304	61	13588	3.66372	1	0.375593	56.108
GOTERM_BP_FAT	GO:0050654~chondroitin sulfate proteoglycan metabolic process	3	0.7109	0.0484138	ENSMUSG00000031375, ENSMUSG00000033207, ENSMUSG00000062329	304	16	13588	8.38076	1	0.383359	57.2419
GOTERM_BP_FAT	GO:0060348~bone development	7	1.65877	0.0485845	ENSMUSG00000029816, ENSMUSG00000029304, ENSMUSG00000008136, ENSMUSG00000001506, ENSMUSG00000019997, ENSMUSG00000022098, ENSMUSG00000031740	304	118	13588	2.65154	1	0.382933	57.373
GOTERM_BP_FAT	GO:0048638~regulation of developmental growth	4	0.947867	0.0488676	ENSMUSG00000023905, ENSMUSG00000057280, ENSMUSG00000045730, ENSMUSG00000020902	304	37	13588	4.83215	1	0.383214	57.5896
GOTERM_BP_FAT	GO:0043269~regulation of ion transport	5	1.18483	0.0493516	ENSMUSG00000041798, ENSMUSG00000048376, ENSMUSG00000045730, ENSMUSG00000032011, ENSMUSG00000042045	304	62	13588	3.60463	1	0.384743	57.9577
GOTERM_BP_FAT	GO:0051339~regulation of lyase activity	5	1.18483	0.0493516	ENSMUSG00000031659, ENSMUSG00000035863, ENSMUSG00000022840, ENSMUSG00000045730, ENSMUSG00000024524	304	62	13588	3.60463	1	0.384743	57.9577
GOTERM_BP_FAT	GO:0031279~regulation of cyclase activity	5	1.18483	0.0493516	ENSMUSG00000031659, ENSMUSG00000035863, ENSMUSG00000022840, ENSMUSG00000045730, ENSMUSG00000024524	304	62	13588	3.60463	1	0.384743	57.9577
GOTERM_CC_FAT	GO:0005576~extracellular region	107	25.3555	1.93267e-20	ENSMUSG00000051335, ENSMUSG00000027386, ENSMUSG00000033207, ENSMUSG00000007279, ENSMUSG00000029718, ENSMUSG00000027656, ENSMUSG00000078680, ENSMUSG00000072941, ENSMUSG00000030116, ENSMUSG00000061100, ENSMUSG00000056427, ENSMUSG00000036040, ENSMUSG00000026193, ENSMUSG00000026051, ENSMUSG00000002847, ENSMUSG00000029373, ENSMUSG00000023224, ENSMUSG00000021319, ENSMUSG00000033825, ENSMUSG00000004814,…	319	1680	12504	2.49651	4.36784e-18	4.36784e-18	2.47082e-17
GOTERM_CC_FAT	GO:0044421~extracellular region part	60	14.218	1.57769e-14	ENSMUSG00000027204, ENSMUSG00000027386, ENSMUSG00000033207, ENSMUSG00000034205, ENSMUSG00000007279, ENSMUSG00000021367, ENSMUSG00000031740, ENSMUSG00000022887, ENSMUSG00000030116, ENSMUSG00000072941, ENSMUSG00000056427, ENSMUSG00000024529, ENSMUSG00000036040, ENSMUSG00000026193, ENSMUSG00000000901, ENSMUSG00000029373, ENSMUSG00000023224, ENSMUSG00000004814, ENSMUSG00000001506, ENSMUSG00000020902,…	319	774	12504	3.03857	3.56293e-12	1.78146e-12	2.01505e-11
GOTERM_CC_FAT	GO:0005578~proteinaceous extracellular matrix	36	8.53081	2.70073e-14	ENSMUSG00000019899, ENSMUSG00000005397, ENSMUSG00000027204, ENSMUSG00000028364, ENSMUSG00000027386, ENSMUSG00000033207, ENSMUSG00000031740, ENSMUSG00000033327, ENSMUSG00000031375, ENSMUSG00000023951, ENSMUSG00000029661, ENSMUSG00000030116, ENSMUSG00000036040, ENSMUSG00000024529, ENSMUSG00000019997, ENSMUSG00000026193, ENSMUSG00000020241, ENSMUSG00000043613, ENSMUSG00000000901, ENSMUSG00000043719,…	319	297	12504	4.75121	6.09712e-12	2.03237e-12	3.44946e-11
GOTERM_CC_FAT	GO:0031012~extracellular matrix	36	8.53081	8.93915e-14	ENSMUSG00000019899, ENSMUSG00000005397, ENSMUSG00000027204, ENSMUSG00000028364, ENSMUSG00000027386, ENSMUSG00000033207, ENSMUSG00000031740, ENSMUSG00000033327, ENSMUSG00000031375, ENSMUSG00000023951, ENSMUSG00000029661, ENSMUSG00000030116, ENSMUSG00000036040, ENSMUSG00000024529, ENSMUSG00000019997, ENSMUSG00000026193, ENSMUSG00000020241, ENSMUSG00000043613, ENSMUSG00000000901, ENSMUSG00000043719,…	319	309	12504	4.5667	2.01983e-11	5.04952e-12	1.14264e-10
GOTERM_CC_FAT	GO:0044420~extracellular matrix part	13	3.08057	3.492e-06	ENSMUSG00000026043, ENSMUSG00000019899, ENSMUSG00000005397, ENSMUSG00000023951, ENSMUSG00000027204, ENSMUSG00000029661, ENSMUSG00000030116, ENSMUSG00000028364, ENSMUSG00000001506, ENSMUSG00000024529, ENSMUSG00000026193, ENSMUSG00000020902, ENSMUSG00000033327	319	92	12504	5.53878	0.000788882	0.000157826	0.00446426
GOTERM_CC_FAT	GO:0005615~extracellular space	32	7.58294	6.53377e-06	ENSMUSG00000034205, ENSMUSG00000026697, ENSMUSG00000040152, ENSMUSG00000007279, ENSMUSG00000021367, ENSMUSG00000031740, ENSMUSG00000033327, ENSMUSG00000022887, ENSMUSG00000023951, ENSMUSG00000072941, ENSMUSG00000056427, ENSMUSG00000024529, ENSMUSG00000021943, ENSMUSG00000029373, ENSMUSG00000035493, ENSMUSG00000023224, ENSMUSG00000029304, ENSMUSG00000004814, ENSMUSG00000015568, ENSMUSG00000009185,…	319	511	12504	2.45464	0.00147555	0.000246076	0.00835278
GOTERM_CC_FAT	GO:0030016~myofibril	12	2.8436	1.87013e-05	ENSMUSG00000030470, ENSMUSG00000025172, ENSMUSG00000027077, ENSMUSG00000042895, ENSMUSG00000020908, ENSMUSG00000053093, ENSMUSG00000013936, ENSMUSG00000068614, ENSMUSG00000028116, ENSMUSG00000052374, ENSMUSG00000025278, ENSMUSG00000031740	319	91	12504	5.1689	0.00421761	0.000603608	0.023906
GOTERM_CC_FAT	GO:0043292~contractile fiber	12	2.8436	2.81918e-05	ENSMUSG00000030470, ENSMUSG00000025172, ENSMUSG00000027077, ENSMUSG00000042895, ENSMUSG00000020908, ENSMUSG00000053093, ENSMUSG00000013936, ENSMUSG00000068614, ENSMUSG00000028116, ENSMUSG00000052374, ENSMUSG00000025278, ENSMUSG00000031740	319	95	12504	4.95126	0.00635118	0.000796112	0.0360358
GOTERM_CC_FAT	GO:0030017~sarcomere	10	2.36967	0.000188664	ENSMUSG00000030470, ENSMUSG00000025172, ENSMUSG00000027077, ENSMUSG00000042895, ENSMUSG00000053093, ENSMUSG00000068614, ENSMUSG00000028116, ENSMUSG00000052374, ENSMUSG00000025278, ENSMUSG00000031740	319	80	12504	4.89969	0.0417457	0.00472681	0.24093
GOTERM_CC_FAT	GO:0015629~actin cytoskeleton	16	3.79147	0.000237071	ENSMUSG00000059741, ENSMUSG00000053093, ENSMUSG00000020908, ENSMUSG00000013936, ENSMUSG00000052374, ENSMUSG00000033066, ENSMUSG00000025085, ENSMUSG00000025278, ENSMUSG00000025006, ENSMUSG00000027940, ENSMUSG00000026303, ENSMUSG00000020437, ENSMUSG00000034675, ENSMUSG00000042895, ENSMUSG00000021998, ENSMUSG00000028116	319	205	12504	3.05932	0.052174	0.0053441	0.30266
GOTERM_CC_FAT	GO:0044449~contractile fiber part	10	2.36967	0.000327488	ENSMUSG00000030470, ENSMUSG00000025172, ENSMUSG00000027077, ENSMUSG00000042895, ENSMUSG00000053093, ENSMUSG00000068614, ENSMUSG00000028116, ENSMUSG00000052374, ENSMUSG00000025278, ENSMUSG00000031740	319	86	12504	4.55785	0.0713509	0.00670689	0.41787
GOTERM_CC_FAT	GO:0005583~fibrillar collagen	4	0.947867	0.000528586	ENSMUSG00000026043, ENSMUSG00000029661, ENSMUSG00000001506, ENSMUSG00000033327	319	7	12504	22.3986	0.112629	0.00990826	0.673671
GOTERM_CC_FAT	GO:0009986~cell surface	19	4.50237	0.000806804	ENSMUSG00000060594, ENSMUSG00000058099, ENSMUSG00000026656, ENSMUSG00000015396, ENSMUSG00000027947, ENSMUSG00000075602, ENSMUSG00000004730, ENSMUSG00000026395, ENSMUSG00000022032, ENSMUSG00000036594, ENSMUSG00000031375, ENSMUSG00000023905, ENSMUSG00000024030, ENSMUSG00000024610, ENSMUSG00000000732, ENSMUSG00000026712, ENSMUSG00000032011, ENSMUSG00000073421, ENSMUSG00000005087	319	305	12504	2.44181	0.166741	0.0139336	1.02657
GOTERM_CC_FAT	GO:0005886~plasma membrane	99	23.4597	0.00101789	ENSMUSG00000029816, ENSMUSG00000034570, ENSMUSG00000025658, ENSMUSG00000048612, ENSMUSG00000056529, ENSMUSG00000049130, ENSMUSG00000047216, ENSMUSG00000018774, ENSMUSG00000026395, ENSMUSG00000007279, ENSMUSG00000021457, ENSMUSG00000024524, ENSMUSG00000004266, ENSMUSG00000027656, ENSMUSG00000030643, ENSMUSG00000031740, ENSMUSG00000026576, ENSMUSG00000031647, ENSMUSG00000030787, ENSMUSG00000022840,…	319	2906	12504	1.33536	0.205594	0.0163057	1.29355
GOTERM_CC_FAT	GO:0005581~collagen	5	1.18483	0.00117594	ENSMUSG00000026043, ENSMUSG00000029661, ENSMUSG00000001506, ENSMUSG00000024529, ENSMUSG00000033327	319	19	12504	10.3151	0.233499	0.0175718	1.49301
GOTERM_CC_FAT	GO:0031674~I band	7	1.65877	0.00216712	ENSMUSG00000030470, ENSMUSG00000025172, ENSMUSG00000027077, ENSMUSG00000068614, ENSMUSG00000028116, ENSMUSG00000052374, ENSMUSG00000025278	319	53	12504	5.17703	0.387558	0.0301791	2.73546
GOTERM_CC_FAT	GO:0031252~cell leading edge	10	2.36967	0.00220275	ENSMUSG00000034570, ENSMUSG00000060594, ENSMUSG00000023905, ENSMUSG00000026879, ENSMUSG00000026728, ENSMUSG00000026782, ENSMUSG00000021998, ENSMUSG00000026786, ENSMUSG00000033420, ENSMUSG00000033066	319	112	12504	3.49978	0.39248	0.0288904	2.77984
GOTERM_CC_FAT	GO:0009897~external side of plasma membrane	12	2.8436	0.0161695	ENSMUSG00000036594, ENSMUSG00000024030, ENSMUSG00000026656, ENSMUSG00000024610, ENSMUSG00000075602, ENSMUSG00000015396, ENSMUSG00000000732, ENSMUSG00000004730, ENSMUSG00000026395, ENSMUSG00000032011, ENSMUSG00000073421, ENSMUSG00000005087	319	206	12504	2.28335	0.974882	0.185089	18.8125
GOTERM_CC_FAT	GO:0005912~adherens junction	8	1.89573	0.0184288	ENSMUSG00000025006, ENSMUSG00000079243, ENSMUSG00000060594, ENSMUSG00000055322, ENSMUSG00000026782, ENSMUSG00000026395, ENSMUSG00000026786, ENSMUSG00000025278	319	106	12504	2.9583	0.985061	0.198484	21.164
GOTERM_CC_FAT	GO:0043235~receptor complex	7	1.65877	0.0189642	ENSMUSG00000039005, ENSMUSG00000024621, ENSMUSG00000032925, ENSMUSG00000032243, ENSMUSG00000045730, ENSMUSG00000021457, ENSMUSG00000004266	319	83	12504	3.30581	0.986794	0.19455	21.712
GOTERM_CC_FAT	GO:0005924~cell-substrate adherens junction	6	1.4218	0.0192101	ENSMUSG00000025006, ENSMUSG00000060594, ENSMUSG00000055322, ENSMUSG00000026395, ENSMUSG00000026786, ENSMUSG00000025278	319	61	12504	3.85549	0.987521	0.188401	21.9625
GOTERM_CC_FAT	GO:0045121~membrane raft	7	1.65877	0.0210774	ENSMUSG00000025006, ENSMUSG00000058099, ENSMUSG00000003541, ENSMUSG00000040751, ENSMUSG00000045730, ENSMUSG00000028599, ENSMUSG00000032011	319	85	12504	3.22803	0.991888	0.196547	23.8408
GOTERM_CC_FAT	GO:0042613~MHC class II protein complex	3	0.7109	0.025353	ENSMUSG00000036594, ENSMUSG00000073421, ENSMUSG00000060586	319	10	12504	11.7592	0.996984	0.223014	27.9857
GOTERM_CC_FAT	GO:0030055~cell-substrate junction	6	1.4218	0.0260704	ENSMUSG00000025006, ENSMUSG00000060594, ENSMUSG00000055322, ENSMUSG00000026395, ENSMUSG00000026786, ENSMUSG00000025278	319	66	12504	3.56341	0.997446	0.220228	28.6604
GOTERM_CC_FAT	GO:0042383~sarcolemma	5	1.18483	0.0310805	ENSMUSG00000031375, ENSMUSG00000019899, ENSMUSG00000020241, ENSMUSG00000045730, ENSMUSG00000001119	319	47	12504	4.16995	0.999204	0.248307	33.2126
GOTERM_CC_FAT	GO:0001726~ruffle	5	1.18483	0.0310805	ENSMUSG00000034570, ENSMUSG00000060594, ENSMUSG00000023905, ENSMUSG00000021998, ENSMUSG00000033066	319	47	12504	4.16995	0.999204	0.248307	33.2126
GOTERM_CC_FAT	GO:0070161~anchoring junction	8	1.89573	0.0375034	ENSMUSG00000025006, ENSMUSG00000079243, ENSMUSG00000060594, ENSMUSG00000055322, ENSMUSG00000026782, ENSMUSG00000026395, ENSMUSG00000026786, ENSMUSG00000025278	319	123	12504	2.54943	0.999823	0.2827	38.6567
GOTERM_CC_FAT	GO:0005604~basement membrane	6	1.4218	0.0380331	ENSMUSG00000019899, ENSMUSG00000005397, ENSMUSG00000023951, ENSMUSG00000028364, ENSMUSG00000026193, ENSMUSG00000020902	319	73	12504	3.22171	0.999844	0.277157	39.0869
GOTERM_MF_FAT	GO:0005539~glycosaminoglycan binding	23	5.45024	9.01523e-15	ENSMUSG00000033825, ENSMUSG00000029816, ENSMUSG00000060594, ENSMUSG00000027386, ENSMUSG00000033207, ENSMUSG00000031849, ENSMUSG00000040152, ENSMUSG00000015568, ENSMUSG00000026395, ENSMUSG00000009185, ENSMUSG00000019880, ENSMUSG00000022816, ENSMUSG00000033327, ENSMUSG00000031375, ENSMUSG00000023951, ENSMUSG00000030787, ENSMUSG00000023885, ENSMUSG00000019997, ENSMUSG00000026193, ENSMUSG00000036585,…	303	114	13288	8.8479	4.04676e-12	4.04676e-12	1.27565e-11
GOTERM_MF_FAT	GO:0030247~polysaccharide binding	24	5.6872	1.10481e-14	ENSMUSG00000033825, ENSMUSG00000029816, ENSMUSG00000060594, ENSMUSG00000027204, ENSMUSG00000027386, ENSMUSG00000033207, ENSMUSG00000031849, ENSMUSG00000040152, ENSMUSG00000015568, ENSMUSG00000026395, ENSMUSG00000009185, ENSMUSG00000019880, ENSMUSG00000022816, ENSMUSG00000033327, ENSMUSG00000031375, ENSMUSG00000023951, ENSMUSG00000030787, ENSMUSG00000023885, ENSMUSG00000019997, ENSMUSG00000026193,…	303	128	13288	8.22277	4.996e-12	2.498e-12	1.57541e-11
GOTERM_MF_FAT	GO:0001871~pattern binding	24	5.6872	1.10481e-14	ENSMUSG00000033825, ENSMUSG00000029816, ENSMUSG00000060594, ENSMUSG00000027204, ENSMUSG00000027386, ENSMUSG00000033207, ENSMUSG00000031849, ENSMUSG00000040152, ENSMUSG00000015568, ENSMUSG00000026395, ENSMUSG00000009185, ENSMUSG00000019880, ENSMUSG00000022816, ENSMUSG00000033327, ENSMUSG00000031375, ENSMUSG00000023951, ENSMUSG00000030787, ENSMUSG00000023885, ENSMUSG00000019997, ENSMUSG00000026193,…	303	128	13288	8.22277	4.996e-12	2.498e-12	1.57541e-11
GOTERM_MF_FAT	GO:0030246~carbohydrate binding	35	8.29384	4.11328e-14	ENSMUSG00000029816, ENSMUSG00000060594, ENSMUSG00000027204, ENSMUSG00000051906, ENSMUSG00000027386, ENSMUSG00000033207, ENSMUSG00000040152, ENSMUSG00000026395, ENSMUSG00000033327, ENSMUSG00000031375, ENSMUSG00000023951, ENSMUSG00000048163, ENSMUSG00000030787, ENSMUSG00000041798, ENSMUSG00000019997, ENSMUSG00000026193, ENSMUSG00000026365, ENSMUSG00000036103, ENSMUSG00000026712, ENSMUSG00000005087,…	303	317	13288	4.84201	1.84852e-11	6.16174e-12	5.82756e-11
GOTERM_MF_FAT	GO:0008201~heparin binding	18	4.2654	3.87493e-12	ENSMUSG00000033825, ENSMUSG00000029816, ENSMUSG00000027386, ENSMUSG00000031849, ENSMUSG00000040152, ENSMUSG00000015568, ENSMUSG00000026395, ENSMUSG00000009185, ENSMUSG00000022816, ENSMUSG00000019880, ENSMUSG00000033327, ENSMUSG00000023951, ENSMUSG00000023885, ENSMUSG00000019997, ENSMUSG00000026193, ENSMUSG00000036585, ENSMUSG00000026365, ENSMUSG00000029373	303	83	13288	9.51068	1.74371e-09	4.35926e-10	5.49731e-09
GOTERM_MF_FAT	GO:0005509~calcium ion binding	46	10.9005	6.00527e-08	ENSMUSG00000075254, ENSMUSG00000005397, ENSMUSG00000059741, ENSMUSG00000027204, ENSMUSG00000027386, ENSMUSG00000047216, ENSMUSG00000013936, ENSMUSG00000040152, ENSMUSG00000007279, ENSMUSG00000028369, ENSMUSG00000030110, ENSMUSG00000036412, ENSMUSG00000031740, ENSMUSG00000022887, ENSMUSG00000027861, ENSMUSG00000056427, ENSMUSG00000043613, ENSMUSG00000003746, ENSMUSG00000046318, ENSMUSG00000036103,…	303	840	13288	2.40157	2.70234e-05	5.40473e-06	8.51966e-05
GOTERM_MF_FAT	GO:0019838~growth factor binding	12	2.8436	6.13486e-07	ENSMUSG00000026043, ENSMUSG00000029661, ENSMUSG00000001506, ENSMUSG00000023046, ENSMUSG00000019997, ENSMUSG00000027947, ENSMUSG00000026814, ENSMUSG00000029096, ENSMUSG00000029231, ENSMUSG00000001119, ENSMUSG00000027656, ENSMUSG00000017493	303	72	13288	7.30913	0.000276031	4.60104e-05	0.000870347
GOTERM_MF_FAT	GO:0003779~actin binding	21	4.9763	9.58835e-06	ENSMUSG00000055322, ENSMUSG00000020908, ENSMUSG00000053093, ENSMUSG00000026418, ENSMUSG00000033420, ENSMUSG00000025813, ENSMUSG00000052374, ENSMUSG00000033066, ENSMUSG00000025085, ENSMUSG00000025278, ENSMUSG00000054150, ENSMUSG00000079243, ENSMUSG00000027940, ENSMUSG00000027254, ENSMUSG00000026303, ENSMUSG00000026879, ENSMUSG00000020437, ENSMUSG00000021998, ENSMUSG00000042895, ENSMUSG00000034675,…	303	288	13288	3.19774	0.00430548	0.000616207	0.0136021
GOTERM_MF_FAT	GO:0032403~protein complex binding	11	2.60664	1.0168e-05	ENSMUSG00000029816, ENSMUSG00000025006, ENSMUSG00000050335, ENSMUSG00000055980, ENSMUSG00000038894, ENSMUSG00000027560, ENSMUSG00000059498, ENSMUSG00000026656, ENSMUSG00000019997, ENSMUSG00000045730, ENSMUSG00000033327	303	78	13288	6.18465	0.00456519	0.000571792	0.0144244
GOTERM_MF_FAT	GO:0048407~platelet-derived growth factor binding	5	1.18483	3.0118e-05	ENSMUSG00000026043, ENSMUSG00000029661, ENSMUSG00000001506, ENSMUSG00000029231, ENSMUSG00000001119	303	9	13288	24.3638	0.0134619	0.00150479	0.0427198
GOTERM_MF_FAT	GO:0008092~cytoskeletal protein binding	23	5.45024	0.0002008	ENSMUSG00000055322, ENSMUSG00000020908, ENSMUSG00000053093, ENSMUSG00000038764, ENSMUSG00000026418, ENSMUSG00000025813, ENSMUSG00000033420, ENSMUSG00000052374, ENSMUSG00000033066, ENSMUSG00000025085, ENSMUSG00000025278, ENSMUSG00000054150, ENSMUSG00000079243, ENSMUSG00000027940, ENSMUSG00000027254, ENSMUSG00000026303, ENSMUSG00000026879, ENSMUSG00000020437, ENSMUSG00000022261, ENSMUSG00000021998,…	303	414	13288	2.43638	0.0864062	0.00899621	0.284498
GOTERM_MF_FAT	GO:0050840~extracellular matrix binding	6	1.4218	0.000214463	ENSMUSG00000031375, ENSMUSG00000029304, ENSMUSG00000005397, ENSMUSG00000029675, ENSMUSG00000040152, ENSMUSG00000035493	303	25	13288	10.5251	0.0920069	0.00873603	0.303828
GOTERM_MF_FAT	GO:0005201~extracellular matrix structural constituent	6	1.4218	0.000524153	ENSMUSG00000026043, ENSMUSG00000027204, ENSMUSG00000029661, ENSMUSG00000030116, ENSMUSG00000029675, ENSMUSG00000001506	303	30	13288	8.77096	0.210165	0.0194689	0.74105
GOTERM_MF_FAT	GO:0019955~cytokine binding	9	2.1327	0.000862883	ENSMUSG00000017057, ENSMUSG00000032089, ENSMUSG00000024621, ENSMUSG00000049103, ENSMUSG00000024610, ENSMUSG00000030748, ENSMUSG00000027947, ENSMUSG00000026814, ENSMUSG00000028599	303	88	13288	4.48515	0.321903	0.0294399	1.21723
GOTERM_MF_FAT	GO:0005520~insulin-like growth factor binding	5	1.18483	0.00138433	ENSMUSG00000023046, ENSMUSG00000019997, ENSMUSG00000029096, ENSMUSG00000027656, ENSMUSG00000017493	303	22	13288	9.967	0.463872	0.0435505	1.94612
GOTERM_MF_FAT	GO:0048029~monosaccharide binding	5	1.18483	0.00263427	ENSMUSG00000051906, ENSMUSG00000041798, ENSMUSG00000031495, ENSMUSG00000026712, ENSMUSG00000031494	303	26	13288	8.43361	0.69486	0.0760823	3.673
GOTERM_MF_FAT	GO:0005529~sugar binding	12	2.8436	0.00286466	ENSMUSG00000056481, ENSMUSG00000050335, ENSMUSG00000048163, ENSMUSG00000060594, ENSMUSG00000051906, ENSMUSG00000041798, ENSMUSG00000031495, ENSMUSG00000036103, ENSMUSG00000026712, ENSMUSG00000040950, ENSMUSG00000031494, ENSMUSG00000020363	303	181	13288	2.9075	0.724989	0.0775149	3.9882
GOTERM_MF_FAT	GO:0051015~actin filament binding	6	1.4218	0.00493746	ENSMUSG00000021998, ENSMUSG00000020908, ENSMUSG00000053093, ENSMUSG00000033420, ENSMUSG00000052374, ENSMUSG00000033066	303	49	13288	5.36997	0.892187	0.122801	6.78123
GOTERM_MF_FAT	GO:0005537~mannose binding	4	0.947867	0.0052255	ENSMUSG00000051906, ENSMUSG00000031495, ENSMUSG00000026712, ENSMUSG00000031494	303	16	13288	10.9637	0.905357	0.122765	7.16332
GOTERM_MF_FAT	GO:0019901~protein kinase binding	7	1.65877	0.00544782	ENSMUSG00000025006, ENSMUSG00000055980, ENSMUSG00000000184, ENSMUSG00000025658, ENSMUSG00000038894, ENSMUSG00000070348, ENSMUSG00000026395	303	71	13288	4.32371	0.914413	0.12136	7.45724
GOTERM_MF_FAT	GO:0005158~insulin receptor binding	4	0.947867	0.00623969	ENSMUSG00000025006, ENSMUSG00000055980, ENSMUSG00000038894, ENSMUSG00000027560	303	17	13288	10.3188	0.940195	0.131366	8.49711
GOTERM_MF_FAT	GO:0004175~endopeptidase activity	19	4.50237	0.00792493	ENSMUSG00000033825, ENSMUSG00000038642, ENSMUSG00000061068, ENSMUSG00000027188, ENSMUSG00000031740, ENSMUSG00000022887, ENSMUSG00000022225, ENSMUSG00000055172, ENSMUSG00000028111, ENSMUSG00000024713, ENSMUSG00000036040, ENSMUSG00000017737, ENSMUSG00000043613, ENSMUSG00000029096, ENSMUSG00000011256, ENSMUSG00000038521, ENSMUSG00000022098, ENSMUSG00000029223, ENSMUSG00000000901	303	421	13288	1.97919	0.972136	0.156754	10.6741
GOTERM_MF_FAT	GO:0008329~pattern recognition receptor activity	3	0.7109	0.0100252	ENSMUSG00000039005, ENSMUSG00000056529, ENSMUSG00000036103	303	7	13288	18.7949	0.989263	0.186245	13.3198
GOTERM_MF_FAT	GO:0008237~metallopeptidase activity	11	2.60664	0.0104826	ENSMUSG00000023845, ENSMUSG00000036040, ENSMUSG00000017737, ENSMUSG00000039062, ENSMUSG00000043613, ENSMUSG00000020681, ENSMUSG00000011256, ENSMUSG00000001865, ENSMUSG00000022098, ENSMUSG00000000901, ENSMUSG00000031740	303	187	13288	2.57969	0.991279	0.18631	13.8862
GOTERM_MF_FAT	GO:0008009~chemokine activity	5	1.18483	0.0105131	ENSMUSG00000004814, ENSMUSG00000021508, ENSMUSG00000009185, ENSMUSG00000018927, ENSMUSG00000029373	303	38	13288	5.77037	0.9914	0.179765	13.9239
GOTERM_MF_FAT	GO:0070011~peptidase activity, acting on L-amino acid peptides	24	5.6872	0.0106823	ENSMUSG00000033825, ENSMUSG00000023845, ENSMUSG00000038642, ENSMUSG00000044258, ENSMUSG00000061068, ENSMUSG00000001865, ENSMUSG00000027188, ENSMUSG00000031740, ENSMUSG00000022887, ENSMUSG00000022225, ENSMUSG00000028111, ENSMUSG00000055172, ENSMUSG00000024713, ENSMUSG00000036040, ENSMUSG00000017737, ENSMUSG00000039062, ENSMUSG00000043613, ENSMUSG00000029096, ENSMUSG00000020681, ENSMUSG00000011256,…	303	603	13288	1.74546	0.992036	0.175778	14.1324
GOTERM_MF_FAT	GO:0042277~peptide binding	10	2.36967	0.0109082	ENSMUSG00000036594, ENSMUSG00000023845, ENSMUSG00000024713, ENSMUSG00000049130, ENSMUSG00000049103, ENSMUSG00000048376, ENSMUSG00000040552, ENSMUSG00000039062, ENSMUSG00000020681, ENSMUSG00000073421	303	160	13288	2.74092	0.992814	0.172902	14.4102
GOTERM_MF_FAT	GO:0005044~scavenger receptor activity	5	1.18483	0.0115098	ENSMUSG00000035279, ENSMUSG00000034205, ENSMUSG00000008845, ENSMUSG00000015852, ENSMUSG00000022032	303	39	13288	5.62241	0.994535	0.17547	15.1458
GOTERM_MF_FAT	GO:0042379~chemokine receptor binding	5	1.18483	0.0115098	ENSMUSG00000004814, ENSMUSG00000021508, ENSMUSG00000009185, ENSMUSG00000018927, ENSMUSG00000029373	303	39	13288	5.62241	0.994535	0.17547	15.1458
GOTERM_MF_FAT	GO:0019900~kinase binding	7	1.65877	0.0127993	ENSMUSG00000025006, ENSMUSG00000055980, ENSMUSG00000000184, ENSMUSG00000025658, ENSMUSG00000038894, ENSMUSG00000070348, ENSMUSG00000026395	303	85	13288	3.61157	0.996963	0.187005	16.7028
GOTERM_MF_FAT	GO:0042803~protein homodimerization activity	11	2.60664	0.0128031	ENSMUSG00000022887, ENSMUSG00000066687, ENSMUSG00000023951, ENSMUSG00000024621, ENSMUSG00000053093, ENSMUSG00000026814, ENSMUSG00000031495, ENSMUSG00000036905, ENSMUSG00000045730, ENSMUSG00000002578, ENSMUSG00000052374	303	193	13288	2.4995	0.996968	0.181229	16.7073
GOTERM_MF_FAT	GO:0001530~lipopolysaccharide binding	3	0.7109	0.0131676	ENSMUSG00000039005, ENSMUSG00000056529, ENSMUSG00000016024	303	8	13288	16.4455	0.997432	0.180307	17.1426
GOTERM_MF_FAT	GO:0042802~identical protein binding	14	3.31754	0.0154566	ENSMUSG00000022887, ENSMUSG00000066687, ENSMUSG00000023951, ENSMUSG00000024621, ENSMUSG00000021998, ENSMUSG00000053093, ENSMUSG00000026814, ENSMUSG00000031495, ENSMUSG00000036905, ENSMUSG00000007279, ENSMUSG00000045730, ENSMUSG00000002578, ENSMUSG00000052374, ENSMUSG00000054072	303	290	13288	2.11713	0.999097	0.202379	19.8279
GOTERM_MF_FAT	GO:0019899~enzyme binding	12	2.8436	0.0157451	ENSMUSG00000025006, ENSMUSG00000055980, ENSMUSG00000000184, ENSMUSG00000039474, ENSMUSG00000025658, ENSMUSG00000026303, ENSMUSG00000038894, ENSMUSG00000070348, ENSMUSG00000048490, ENSMUSG00000026395, ENSMUSG00000045730, ENSMUSG00000041669	303	229	13288	2.29807	0.999209	0.200027	20.1605
GOTERM_MF_FAT	GO:0008233~peptidase activity	24	5.6872	0.0168518	ENSMUSG00000033825, ENSMUSG00000023845, ENSMUSG00000038642, ENSMUSG00000044258, ENSMUSG00000061068, ENSMUSG00000001865, ENSMUSG00000027188, ENSMUSG00000031740, ENSMUSG00000022887, ENSMUSG00000022225, ENSMUSG00000028111, ENSMUSG00000055172, ENSMUSG00000024713, ENSMUSG00000036040, ENSMUSG00000017737, ENSMUSG00000039062, ENSMUSG00000043613, ENSMUSG00000029096, ENSMUSG00000020681, ENSMUSG00000011256,…	303	629	13288	1.67331	0.999523	0.20686	21.4247
GOTERM_MF_FAT	GO:0019865~immunoglobulin binding	3	0.7109	0.0247292	ENSMUSG00000050335, ENSMUSG00000059498, ENSMUSG00000026656	303	11	13288	11.9604	0.999987	0.282092	29.8997
GOTERM_MF_FAT	GO:0005344~oxygen transporter activity	3	0.7109	0.0247292	ENSMUSG00000069919, ENSMUSG00000018893, ENSMUSG00000073940, ENSMUSG00000052305, ENSMUSG00000069917	303	11	13288	11.9604	0.999987	0.282092	29.8997
GOTERM_MF_FAT	GO:0046872~metal ion binding	104	24.6445	0.028463	ENSMUSG00000055044, ENSMUSG00000029178, ENSMUSG00000027386, ENSMUSG00000025203, ENSMUSG00000007279, ENSMUSG00000030110, ENSMUSG00000041261, ENSMUSG00000035105, ENSMUSG00000027861, ENSMUSG00000072941, ENSMUSG00000003178, ENSMUSG00000022840, ENSMUSG00000056427, ENSMUSG00000036040, ENSMUSG00000022462, ENSMUSG00000056481, ENSMUSG00000037946, ENSMUSG00000032788, ENSMUSG00000073940, ENSMUSG00000040046,…	303	3850	13288	1.18465	0.999998	0.310137	33.6125
GOTERM_MF_FAT	GO:0043169~cation binding	104	24.6445	0.0359116	ENSMUSG00000055044, ENSMUSG00000029178, ENSMUSG00000027386, ENSMUSG00000025203, ENSMUSG00000007279, ENSMUSG00000030110, ENSMUSG00000041261, ENSMUSG00000035105, ENSMUSG00000027861, ENSMUSG00000072941, ENSMUSG00000003178, ENSMUSG00000022840, ENSMUSG00000056427, ENSMUSG00000036040, ENSMUSG00000022462, ENSMUSG00000056481, ENSMUSG00000037946, ENSMUSG00000032788, ENSMUSG00000073940, ENSMUSG00000040046,…	303	3885	13288	1.17398	1	0.366917	40.4795
GOTERM_MF_FAT	GO:0043167~ion binding	105	24.8815	0.0375337	ENSMUSG00000055044, ENSMUSG00000029178, ENSMUSG00000027386, ENSMUSG00000025203, ENSMUSG00000007279, ENSMUSG00000030110, ENSMUSG00000041261, ENSMUSG00000035105, ENSMUSG00000027861, ENSMUSG00000072941, ENSMUSG00000003178, ENSMUSG00000022840, ENSMUSG00000056427, ENSMUSG00000036040, ENSMUSG00000022462, ENSMUSG00000056481, ENSMUSG00000037946, ENSMUSG00000032788, ENSMUSG00000073940, ENSMUSG00000040046,…	303	3934	13288	1.1705	1	0.37204	41.8846
GOTERM_MF_FAT	GO:0019825~oxygen binding	3	0.7109	0.0391293	ENSMUSG00000069919, ENSMUSG00000018893, ENSMUSG00000073940, ENSMUSG00000052305, ENSMUSG00000069917	303	14	13288	9.39745	1	0.376672	43.2366
GOTERM_MF_FAT	GO:0042169~SH2 domain binding	3	0.7109	0.0391293	ENSMUSG00000055980, ENSMUSG00000040751, ENSMUSG00000004266	303	14	13288	9.39745	1	0.376672	43.2366
GOTERM_MF_FAT	GO:0004222~metalloendopeptidase activity	7	1.65877	0.0456132	ENSMUSG00000036040, ENSMUSG00000017737, ENSMUSG00000043613, ENSMUSG00000011256, ENSMUSG00000022098, ENSMUSG00000000901, ENSMUSG00000031740	303	114	13288	2.69284	1	0.416487	48.4355
GOTERM_MF_FAT	GO:0046983~protein dimerization activity	14	3.31754	0.0473014	ENSMUSG00000022887, ENSMUSG00000066687, ENSMUSG00000026628, ENSMUSG00000022383, ENSMUSG00000023951, ENSMUSG00000024621, ENSMUSG00000053093, ENSMUSG00000026814, ENSMUSG00000031495, ENSMUSG00000036905, ENSMUSG00000045730, ENSMUSG00000034271, ENSMUSG00000002578, ENSMUSG00000052374	303	340	13288	1.80579	1	0.420238	49.7145
